# Supplementary material for: Anopheles ecology, genetics and malaria transmission in northern Cambodia
Source: Sci Rep. 2021 Mar 19;11:6458. doi: 10.1038/s41598-021-85628-1 (PMC7979810; doi:10.1038/s41598-021-85628-1)
Supplement: Supplementary file 2 — Supplementary Information 2. [file 41598_2021_85628_MOESM2_ESM.xlsx]

## Sheet: Database
SampleID	Season	SiteAll	Site	Trap	CollectionDate	CollectionDay	CollectionTime	DayNight	Genus	Species	PCRpos	PlasmoSpecies	Species molecular ID all
A0001	Rainy	ForestNearVillage	Forest near by the village_1	Cow	2017-07-29	D1	19	Night	Anopheles	barbirostris	Neg	NEG
A0002	Rainy	ForestNearVillage	Forest near by the village_1	Cow	2017-07-29	D1	19	Night	Anopheles	kochi	Neg	NEG
A0003	Rainy	ForestNearVillage	Forest near by the village_1	Cow	2017-07-29	D1	19	Night	Anopheles	kochi	Neg	NEG
A0004	Rainy	ForestNearVillage	Forest near by the village_1	Cow	2017-07-29	D1	19	Night	Anopheles	kochi	Neg	NEG
A0005	Rainy	ForestNearVillage	Forest near by the village_1	Cow	2017-07-29	D1	19	Night	Anopheles	kochi	Neg	NEG
A0006	Rainy	ForestNearVillage	Forest near by the village_1	Cow	2017-07-29	D1	19	Night	Anopheles	kochi	Neg	NEG
A0007	Rainy	ForestNearVillage	Forest near by the village_1	Cow	2017-07-29	D1	19	Night	Anopheles	kochi	Neg	NEG
A0008	Rainy	ForestNearVillage	Forest near by the village_1	Cow	2017-07-29	D1	19	Night	Anopheles	kochi	Pos	Pv	A. kochi
A0009	Rainy	ForestNearVillage	Forest near by the village_1	Cow	2017-07-29	D1	19	Night	Anopheles	kochi	Neg	NEG
A0010	Rainy	ForestNearVillage	Forest near by the village_1	Cow	2017-07-29	D1	20	Night	Anopheles	kochi	Neg	NEG
A0011	Rainy	ForestNearVillage	Forest near by the village_1	Cow	2017-07-29	D1	20	Night	Anopheles	kochi	Neg	NEG
A0012	Rainy	ForestNearVillage	Forest near by the village_1	Cow	2017-07-29	D1	20	Night	Anopheles	barbirostris	Pos	Pv	A. dissidens
A0013	Rainy	ForestNearVillage	Forest near by the village_1	Cow	2017-07-29	D1	20	Night	Anopheles	barbirostris	Neg	NEG
A0014	Rainy	ForestNearVillage	Forest near by the village_1	Cow	2017-07-29	D1	20	Night	Anopheles	barbirostris	Neg	NEG
A0015	Rainy	ForestNearVillage	Forest near by the village_1	Cow	2017-07-29	D1	20	Night	Anopheles	barbirostris	Neg	NEG
A0016	Rainy	ForestNearVillage	Forest near by the village_1	Cow	2017-07-29	D1	20	Night	Anopheles	barbirostris	Neg	NEG
A0017	Rainy	ForestNearVillage	Forest near by the village_1	Cow	2017-07-29	D1	20	Night	Anopheles	barbirostris	Neg	NEG
A0018	Rainy	ForestNearVillage	Forest near by the village_1	Cow	2017-07-29	D1	20	Night	Anopheles	barbirostris	Neg	NEG	A. peditaeniatus
A0019	Rainy	ForestNearVillage	Forest near by the village_1	Cow	2017-07-29	D1	20	Night	Anopheles	maculatus	Neg	NEG
A0020	Rainy	ForestNearVillage	Forest near by the village_1	Cow	2017-07-29	D1	20	Night	Anopheles	maculatus	Neg	NEG
A0021	Rainy	ForestNearVillage	Forest near by the village_1	Cow	2017-07-29	D1	21	Night	Anopheles	barbirostris	Neg	NEG
A0022	Rainy	ForestNearVillage	Forest near by the village_1	Cow	2017-07-29	D1	21	Night	Anopheles	barbirostris	Neg	NEG
A0023	Rainy	ForestNearVillage	Forest near by the village_1	Cow	2017-07-29	D1	21	Night	Anopheles	barbirostris	Neg	NEG
A0024	Rainy	ForestNearVillage	Forest near by the village_1	Cow	2017-07-29	D1	21	Night	Anopheles	barbirostris	Neg	NEG
A0025	Rainy	ForestNearVillage	Forest near by the village_1	Cow	2017-07-29	D1	21	Night	Anopheles	barbirostris	Neg	NEG
A0026	Rainy	ForestNearVillage	Forest near by the village_1	Cow	2017-07-29	D1	21	Night	Anopheles	barbirostris	Neg	NEG
A0027	Rainy	ForestNearVillage	Forest near by the village_1	Cow	2017-07-29	D1	21	Night	Anopheles	kochi	Neg	NEG
A0028	Rainy	ForestNearVillage	Forest near by the village_1	Cow	2017-07-29	D1	21	Night	Anopheles	kochi	Neg	NEG
A0029	Rainy	ForestNearVillage	Forest near by the village_1	Cow	2017-07-29	D1	21	Night	Anopheles	maculatus	Neg	NEG
A0030	Rainy	ForestNearVillage	Forest near by the village_1	Cow	2017-07-29	D1	22	Night	Anopheles	barbirostris	Neg	NEG
A0031	Rainy	ForestNearVillage	Forest near by the village_1	Cow	2017-07-29	D1	22	Night	Anopheles	barbirostris	Neg	NEG
A0032	Rainy	ForestNearVillage	Forest near by the village_1	Cow	2017-07-29	D1	22	Night	Anopheles	barbirostris	Neg	NEG
A0033	Rainy	ForestNearVillage	Forest near by the village_1	Cow	2017-07-29	D1	22	Night	Anopheles	barbirostris	Neg	NEG
A0034	Rainy	ForestNearVillage	Forest near by the village_1	Cow	2017-07-29	D1	22	Night	Anopheles	barbirostris	Neg	NEG
A0035	Rainy	ForestNearVillage	Forest near by the village_1	Cow	2017-07-29	D1	22	Night	Anopheles	barbirostris	Neg	NEG
A0036	Rainy	ForestNearVillage	Forest near by the village_1	Cow	2017-07-29	D1	22	Night	Anopheles	barbirostris	Neg	NEG
A0037	Rainy	ForestNearVillage	Forest near by the village_1	Cow	2017-07-29	D1	22	Night	Anopheles	barbirostris	Pos	Pv	A. dissidens
A0038	Rainy	ForestNearVillage	Forest near by the village_1	Cow	2017-07-29	D1	22	Night	Anopheles	barbirostris	Neg	NEG
A0039	Rainy	ForestNearVillage	Forest near by the village_1	Cow	2017-07-29	D1	22	Night	Anopheles	barbirostris	Neg	NEG	A. dissidens
A0040	Rainy	ForestNearVillage	Forest near by the village_1	Cow	2017-07-29	D1	22	Night	Anopheles	kochi	Neg	NEG
A0041	Rainy	ForestNearVillage	Forest near by the village_1	Cow	2017-07-29	D1	22	Night	Anopheles	kochi	Neg	NEG
A0042	Rainy	ForestNearVillage	Forest near by the village_1	Cow	2017-07-29	D1	23	Night	Anopheles	barbirostris	Neg	NEG
A0043	Rainy	ForestNearVillage	Forest near by the village_1	Cow	2017-07-29	D1	23	Night	Anopheles	hyrcanus	Neg	NEG	A. peditaeniatus
A0044	Rainy	ForestNearVillage	Forest near by the village_1	Cow	2017-07-29	D1	23	Night	Anopheles	hyrcanus	Neg	NEG
A0045	Rainy	ForestNearVillage	Forest near by the village_1	Cow	2017-07-29	D1	23	Night	Anopheles	undetermined	Neg	NEG	A. peditaeniatus
A0046	Rainy	ForestNearVillage	Forest near by the village_1	Cow	2017-07-29	D1	23	Night	Anopheles	philippinensis	Pos	Pv	A. nivipes
A0047	Rainy	ForestNearVillage	Forest near by the village_1	Cow	2017-07-29	D1	24	Night	Anopheles	barbirostris	Neg	NEG
A0048	Rainy	ForestNearVillage	Forest near by the village_1	Cow	2017-07-29	D1	24	Night	Anopheles	kochi	Neg	NEG
A0049	Rainy	ForestNearVillage	Forest near by the village_1	Cow	2017-07-29	D1	24	Night	Anopheles	philippinensis	Neg	NEG
A0050	Rainy	ForestNearVillage	Forest near by the village_1	Cow	2017-07-30	D1	1	Night	Anopheles	undetermined	Neg	NEG
A0051	Rainy	ForestNearVillage	Forest near by the village_1	Cow	2017-07-30	D1	3	Night	Anopheles	philippinensis	Neg	NEG
A0052	Rainy	ForestNearVillage	Forest near by the village_1	Cow	2017-07-30	D1	3	Night	Anopheles	hyrcanus	Neg	NEG
A0053	Rainy	ForestNearVillage	Forest near by the village_1	Cow	2017-07-30	D1	4	Night	Anopheles	barbirostris	Neg	NEG
A0054	Rainy	ForestNearVillage	Forest near by the village_1	Cow	2017-07-30	D1	4	Night	Anopheles	hyrcanus	Neg	NEG
A0055	Rainy	ForestNearVillage	Forest near by the village_1	Cow	2017-07-30	D1	5	Night	Anopheles	kochi	Neg	NEG
A0056	Rainy	ForestNearVillage	Forest near by the village_1	Cow	2017-07-30	D1	5	Night	Anopheles	kochi	Neg	NEG
A0057	Rainy	ForestNearVillage	Forest near by the village_1	Cow	2017-07-30	D1	5	Night	Anopheles	hyrcanus	Neg	NEG
A0058	Rainy	ForestNearVillage	Forest near by the village_1	Cow	2017-07-30	D1	5	Night	Anopheles	hyrcanus	Neg	NEG
A0059	Rainy	ForestNearVillage	Forest near by the village_1	Cow	2017-07-30	D1	6	Night	Anopheles	kochi	Neg	NEG
A0060	Rainy	ForestNearVillage	Forest near by the village_1	Cow	2017-07-30	D1	6	Night	Anopheles	barbirostris	Neg	NEG
A0061	Rainy	ForestNearVillage	Forest near by the village_1	Cow	2017-07-30	D1	6	Night	Anopheles	barbirostris	Neg	NEG
A0062	Rainy	ForestNearVillage	Forest near by the village_1	Cow	2017-07-30	D1	6	Night	Anopheles	barbirostris	Neg	NEG
A0063	Rainy	ForestNearVillage	Forest near by the village_1	Cow	2017-07-30	D1	6	Night	Anopheles	hyrcanus	Neg	NEG
A0064	Rainy	ForestNearVillage	Forest near by the village_1	Cow	2017-07-30	D1	6	Night	Anopheles	hyrcanus	Neg	NEG
A0065	Rainy	ForestNearVillage	Forest near by the village_1	Human	2017-07-29	D1	19	Night	Anopheles	barbirostris	Neg	NEG	A. saeungae
A0066	Rainy	ForestNearVillage	Forest near by the village_1	Human	2017-07-29	D1	19	Night	Anopheles	barbirostris	Pos	Pv	A. dissidens
A0067	Rainy	ForestNearVillage	Forest near by the village_1	Human	2017-07-29	D1	21	Night	Anopheles	barbirostris	Neg	NEG	A. dissidens
A0068	Rainy	ForestNearVillage	Forest near by the village_1	Human	2017-07-29	D1	21	Night	Anopheles	dirus	Neg	NEG	A. dirus
A0069	Rainy	ForestNearVillage	Forest near by the village_1	Human	2017-07-29	D1	23	Night	Anopheles	hyrcanus	Neg	NEG	A. nitidus
A0070	Rainy	ForestNearVillage	Forest near by the village_1	Human	2017-07-30	D1	4	Night	Anopheles	dirus	Pos	Pv	A. dirus
A0071	Rainy	Village	Village_1	Cow	2017-07-29	D1	19	Night	Anopheles	philippinensis	Neg	NEG
A0072	Rainy	Village	Village_1	Cow	2017-07-29	D1	19	Night	Anopheles	philippinensis	Neg	NEG
A0073	Rainy	Village	Village_1	Cow	2017-07-29	D1	19	Night	Anopheles	philippinensis	Neg	NEG
A0074	Rainy	Village	Village_1	Cow	2017-07-29	D1	19	Night	Anopheles	philippinensis	Neg	NEG
A0075	Rainy	Village	Village_1	Cow	2017-07-29	D1	20	Night	Anopheles	philippinensis	Neg	NEG
A0076	Rainy	Village	Village_1	Cow	2017-07-29	D1	20	Night	Anopheles	philippinensis	Neg	NEG
A0077	Rainy	Village	Village_1	Cow	2017-07-29	D1	20	Night	Anopheles	philippinensis	Neg	NEG
A0078	Rainy	Village	Village_1	Cow	2017-07-29	D1	20	Night	Anopheles	philippinensis	Neg	NEG
A0079	Rainy	Village	Village_1	Cow	2017-07-29	D1	20	Night	Anopheles	philippinensis	Neg	NEG
A0080	Rainy	Village	Village_1	Cow	2017-07-29	D1	20	Night	Anopheles	philippinensis	Neg	NEG
A0081	Rainy	Village	Village_1	Cow	2017-07-29	D1	20	Night	Anopheles	kochi	Neg	NEG
A0082	Rainy	Village	Village_1	Cow	2017-07-29	D1	21	Night	Anopheles	philippinensis	Neg	NEG
A0083	Rainy	Village	Village_1	Cow	2017-07-29	D1	21	Night	Anopheles	philippinensis	Neg	NEG
A0084	Rainy	Village	Village_1	Cow	2017-07-29	D1	21	Night	Anopheles	philippinensis	Neg	NEG
A0085	Rainy	Village	Village_1	Cow	2017-07-29	D1	21	Night	Anopheles	minimus	Neg	NEG	A. vagus
A0086	Rainy	Village	Village_1	Cow	2017-07-29	D1	22	Night	Anopheles	philippinensis	Neg	NEG
A0087	Rainy	Village	Village_1	Cow	2017-07-29	D1	23	Night	Anopheles	philippinensis	Neg	NEG
A0088	Rainy	Village	Village_1	Cow	2017-07-29	D1	23	Night	Anopheles	philippinensis	Neg	NEG
A0089	Rainy	Village	Village_1	Cow	2017-07-29	D1	23	Night	Anopheles	philippinensis	Neg	NEG
A0090	Rainy	Village	Village_1	Cow	2017-07-29	D1	23	Night	Anopheles	philippinensis	Neg	NEG
A0091	Rainy	Village	Village_1	Cow	2017-07-29	D1	23	Night	Anopheles	philippinensis	Neg	NEG
A0092	Rainy	Village	Village_1	Cow	2017-07-29	D1	23	Night	Anopheles	philippinensis	Neg	NEG	A. nivipes
A0093	Rainy	Village	Village_1	Cow	2017-07-29	D1	23	Night	Anopheles	philippinensis	Neg	NEG
A0094	Rainy	Village	Village_1	Cow	2017-07-29	D1	23	Night	Anopheles	philippinensis	Neg	NEG
A0095	Rainy	Village	Village_1	Cow	2017-07-29	D1	23	Night	Anopheles	philippinensis	Neg	NEG	A. nivipes
A0096	Rainy	Village	Village_1	Cow	2017-07-29	D1	23	Night	Anopheles	philippinensis	Neg	NEG	A. nivipes
A0097	Rainy	Village	Village_1	Cow	2017-07-29	D1	23	Night	Anopheles	kochi	Neg	NEG
A0098	Rainy	Village	Village_1	Cow	2017-07-29	D1	23	Night	Anopheles	kochi	Neg	NEG
A0099	Rainy	Village	Village_1	Cow	2017-07-29	D1	23	Night	Anopheles	hyrcanus	Neg	NEG
A0100	Rainy	Village	Village_1	Cow	2017-07-29	D1	24	Night	Anopheles	kochi	Neg	NEG
A0101	Rainy	Village	Village_1	Cow	2017-07-29	D1	24	Night	Anopheles	kochi	Neg	NEG
A0102	Rainy	Village	Village_1	Cow	2017-07-29	D1	24	Night	Anopheles	kochi	Neg	NEG
A0103	Rainy	Village	Village_1	Cow	2017-07-29	D1	24	Night	Anopheles	philippinensis	Neg	NEG
A0104	Rainy	Village	Village_1	Cow	2017-07-29	D1	24	Night	Anopheles	philippinensis	Neg	NEG
A0105	Rainy	Village	Village_1	Cow	2017-07-29	D1	24	Night	Anopheles	philippinensis	Neg	NEG
A0106	Rainy	Village	Village_1	Cow	2017-07-29	D1	24	Night	Anopheles	philippinensis	Neg	NEG	A. nivipes
A0107	Rainy	Village	Village_1	Cow	2017-07-29	D1	24	Night	Anopheles	philippinensis	Neg	NEG
A0108	Rainy	Village	Village_1	Cow	2017-07-29	D1	24	Night	Anopheles	philippinensis	Neg	NEG
A0109	Rainy	Village	Village_1	Cow	2017-07-29	D1	24	Night	Anopheles	philippinensis	Neg	NEG
A0110	Rainy	Village	Village_1	Cow	2017-07-29	D1	24	Night	Anopheles	philippinensis	Neg	NEG
A0111	Rainy	Village	Village_1	Cow	2017-07-29	D1	24	Night	Anopheles	philippinensis	Neg	NEG
A0112	Rainy	Village	Village_1	Cow	2017-07-29	D1	24	Night	Anopheles	philippinensis	Neg	NEG
A0113	Rainy	Village	Village_1	Cow	2017-07-29	D1	24	Night	Anopheles	philippinensis	Neg	NEG	A. nivipes
A0114	Rainy	Village	Village_1	Cow	2017-07-29	D1	24	Night	Anopheles	philippinensis	Neg	NEG
A0115	Rainy	Village	Village_1	Cow	2017-07-29	D1	24	Night	Anopheles	philippinensis	Neg	NEG
A0116	Rainy	Village	Village_1	Cow	2017-07-29	D1	24	Night	Anopheles	philippinensis	Neg	NEG
A0117	Rainy	Village	Village_1	Cow	2017-07-29	D1	24	Night	Anopheles	philippinensis	Neg	NEG
A0118	Rainy	Village	Village_1	Cow	2017-07-29	D1	24	Night	Anopheles	philippinensis	Neg	NEG
A0119	Rainy	Village	Village_1	Cow	2017-07-29	D1	24	Night	Anopheles	philippinensis	Neg	NEG
A0120	Rainy	Village	Village_1	Cow	2017-07-29	D1	24	Night	Anopheles	philippinensis	Neg	NEG	A. nivipes
A0121	Rainy	Village	Village_1	Cow	2017-07-29	D1	24	Night	Anopheles	philippinensis	Neg	NEG
A0122	Rainy	Village	Village_1	Cow	2017-07-30	D1	1	Night	Anopheles	philippinensis	Neg	NEG
A0123	Rainy	Village	Village_1	Cow	2017-07-30	D1	1	Night	Anopheles	philippinensis	Neg	NEG
A0124	Rainy	Village	Village_1	Cow	2017-07-30	D1	1	Night	Anopheles	philippinensis	Neg	NEG	A. nivipes
A0125	Rainy	Village	Village_1	Cow	2017-07-30	D1	1	Night	Anopheles	philippinensis	Neg	NEG
A0126	Rainy	Village	Village_1	Cow	2017-07-30	D1	1	Night	Anopheles	philippinensis	Neg	NEG	A. nivipes
A0127	Rainy	Village	Village_1	Cow	2017-07-30	D1	1	Night	Anopheles	philippinensis	Neg	NEG
A0128	Rainy	Village	Village_1	Cow	2017-07-30	D1	1	Night	Anopheles	philippinensis	Neg	NEG
A0129	Rainy	Village	Village_1	Cow	2017-07-30	D1	1	Night	Anopheles	philippinensis	Neg	NEG
A0130	Rainy	Village	Village_1	Cow	2017-07-30	D1	2	Night	Anopheles	philippinensis	Neg	NEG
A0131	Rainy	Village	Village_1	Cow	2017-07-30	D1	2	Night	Anopheles	philippinensis	Neg	NEG
A0132	Rainy	Village	Village_1	Cow	2017-07-30	D1	2	Night	Anopheles	philippinensis	Neg	NEG
A0133	Rainy	Village	Village_1	Cow	2017-07-30	D1	2	Night	Anopheles	philippinensis	Neg	NEG
A0134	Rainy	Village	Village_1	Cow	2017-07-30	D1	3	Night	Anopheles	philippinensis	Neg	NEG
A0135	Rainy	Village	Village_1	Cow	2017-07-30	D1	3	Night	Anopheles	philippinensis	Neg	NEG
A0136	Rainy	Village	Village_1	Cow	2017-07-30	D1	3	Night	Anopheles	philippinensis	Neg	NEG
A0137	Rainy	Village	Village_1	Cow	2017-07-30	D1	3	Night	Anopheles	philippinensis	Neg	NEG
A0138	Rainy	Village	Village_1	Cow	2017-07-30	D1	3	Night	Anopheles	philippinensis	Neg	NEG
A0139	Rainy	Village	Village_1	Cow	2017-07-30	D1	3	Night	Anopheles	philippinensis	Neg	NEG	A. nivipes
A0140	Rainy	Village	Village_1	Cow	2017-07-30	D1	3	Night	Anopheles	philippinensis	Neg	NEG
A0141	Rainy	Village	Village_1	Cow	2017-07-30	D1	3	Night	Anopheles	philippinensis	Neg	NEG
A0142	Rainy	Village	Village_1	Cow	2017-07-30	D1	3	Night	Anopheles	barbirostris	Neg	NEG
A0143	Rainy	Village	Village_1	Cow	2017-07-30	D1	3	Night	Anopheles	barbirostris	Neg	NEG
A0144	Rainy	Village	Village_1	Cow	2017-07-30	D1	4	Night	Anopheles	philippinensis	Neg	NEG
A0145	Rainy	Village	Village_1	Cow	2017-07-30	D1	4	Night	Anopheles	philippinensis	Neg	NEG
A0146	Rainy	Village	Village_1	Cow	2017-07-30	D1	4	Night	Anopheles	philippinensis	Neg	NEG	A. nivipes
A0147	Rainy	Village	Village_1	Cow	2017-07-30	D1	4	Night	Anopheles	philippinensis	Neg	NEG
A0148	Rainy	Village	Village_1	Cow	2017-07-30	D1	4	Night	Anopheles	philippinensis	Neg	NEG
A0149	Rainy	Village	Village_1	Cow	2017-07-30	D1	4	Night	Anopheles	philippinensis	Neg	NEG
A0150	Rainy	Village	Village_1	Cow	2017-07-30	D1	4	Night	Anopheles	philippinensis	Neg	NEG
A0151	Rainy	Village	Village_1	Cow	2017-07-30	D1	5	Night	Anopheles	hyrcanus	Neg	NEG
A0152	Rainy	Village	Village_1	Cow	2017-07-30	D1	5	Night	Anopheles	barbirostris	Neg	NEG
A0153	Rainy	Village	Village_1	Cow	2017-07-30	D1	5	Night	Anopheles	undetermined	Neg	NEG
A0154	Rainy	Village	Village_1	Cow	2017-07-30	D1	6	Night	Anopheles	barbirostris	Neg	NEG
A0155	Rainy	Village	Village_1	Cow	2017-07-30	D1	6	Night	Anopheles	barbirostris	Neg	NEG
A0156	Rainy	Village	Village_1	Cow	2017-07-30	D1	6	Night	Anopheles	philippinensis	Neg	NEG	A. philippenensis
A0157	Rainy	Village	Village_1	Cow	2017-07-30	D1	6	Night	Anopheles	philippinensis	Neg	NEG
A0158	Rainy	Village	Village_1	Cow	2017-07-30	D1	6	Night	Anopheles	philippinensis	Neg	NEG	A. philippenensis
A0159	Rainy	Village	Village_1	Cow	2017-07-30	D1	6	Night	Anopheles	philippinensis	Neg	NEG
A0160	Rainy	Village	Village_1	Cow	2017-07-30	D1	6	Night	Anopheles	philippinensis	Neg	NEG
A0161	Rainy	Village	Village_1	Cow	2017-07-30	D1	6	Night	Anopheles	philippinensis	Neg	NEG
A0162	Rainy	Village	Village_1	Cow	2017-07-30	D1	6	Night	Anopheles	philippinensis	Neg	NEG
A0163	Rainy	Village	Village_1	Cow	2017-07-30	D1	6	Night	Anopheles	philippinensis	Neg	NEG
A0164	Rainy	Village	Village_1	Cow	2017-07-30	D1	6	Night	Anopheles	philippinensis	Neg	NEG
A0165	Rainy	Village	Village_1	Cow	2017-07-30	D1	6	Night	Anopheles	philippinensis	Neg	NEG
A0166	Rainy	Village	Village_1	Cow	2017-07-30	D1	6	Night	Anopheles	minimus	Neg	NEG
A0167	Rainy	Village	Village_1	Cow	2017-07-30	D1	6	Night	Anopheles	hyrcanus	Neg	NEG
A0168	Rainy	Village	Village_1	Cow	2017-07-30	D1	6	Night	Anopheles	kochi	Neg	NEG
A0169	Rainy	Village	Village_1	Cow	2017-07-30	D1	6	Night	Anopheles	kochi	Neg	NEG
A0170	Rainy	Village	Village_1	Cow	2017-07-30	D1	6	Night	Anopheles	kochi	Neg	NEG
A0171	Rainy	Village	Village_1	Human	2017-07-29	D1	21	Night	Anopheles	minimus	Neg	NEG	A. vagus
A0172	Rainy	Village	Village_1	Human	2017-07-29	D1	23	Night	Anopheles	undetermined	Neg	NEG	A. nivipes
A0173	Rainy	Village	Village_1	Human	2017-07-29	D1	24	Night	Anopheles	philippinensis	Neg	NEG	A. nivipes
A0174	Rainy	Village	Village_1	Human	2017-07-30	D1	6	Night	Anopheles	philippinensis	Neg	NEG	A. nivipes
A0175	Rainy	ForestNearVillage	Forest near by the village_1	Cow	2017-07-30	D1	7	Day	Anopheles	barbirostris	Neg	NEG
A0176	Rainy	ForestNearVillage	Forest near by the village_1	Cow	2017-07-30	D1	7	Day	Anopheles	barbirostris	Neg	NEG
A0177	Rainy	ForestNearVillage	Forest near by the village_1	Cow	2017-07-30	D1	7	Day	Anopheles	kochi	Neg	NEG
A0178	Rainy	ForestNearVillage	Forest near by the village_1	Cow	2017-07-30	D1	7	Day	Anopheles	barbirostris	Neg	NEG
A0179	Rainy	ForestNearVillage	Forest near by the village_1	Cow	2017-07-30	D1	8	Day	Anopheles	barbirostris	Neg	NEG
A0180	Rainy	ForestNearVillage	Forest near by the village_1	Cow	2017-07-30	D1	8	Day	Anopheles	barbirostris	Neg	NEG
A0181	Rainy	ForestNearVillage	Forest near by the village_1	Cow	2017-07-30	D1	8	Day	Anopheles	barbirostris	Neg	NEG
A0182	Rainy	ForestNearVillage	Forest near by the village_1	Cow	2017-07-30	D1	8	Day	Anopheles	barbirostris	Neg	NEG
A0183	Rainy	ForestNearVillage	Forest near by the village_1	Cow	2017-07-30	D1	9	Day	Anopheles	kochi	Neg	NEG
A0184	Rainy	ForestNearVillage	Forest near by the village_1	Cow	2017-07-30	D1	9	Day	Anopheles	barbirostris	Neg	NEG	A. dissidens
A0185	Rainy	ForestNearVillage	Forest near by the village_1	Cow	2017-07-30	D1	9	Day	Anopheles	barbirostris	Neg	NEG
A0186	Rainy	ForestNearVillage	Forest near by the village_1	Cow	2017-07-30	D1	9	Day	Anopheles	barbirostris	Neg	NEG
A0187	Rainy	ForestNearVillage	Forest near by the village_1	Cow	2017-07-30	D1	9	Day	Anopheles	undetermined	Neg	NEG
A0188	Rainy	ForestNearVillage	Forest near by the village_1	Cow	2017-07-30	D1	10	Day	Anopheles	barbirostris	Neg	NEG
A0189	Rainy	Village	Village_1	Cow	2017-07-30	D1	7	Day	Anopheles	philippinensis	Neg	NEG
A0190	Rainy	Village	Village_1	Cow	2017-07-30	D1	7	Day	Anopheles	philippinensis	Neg	NEG
A0191	Rainy	Village	Village_1	Cow	2017-07-30	D1	7	Day	Anopheles	philippinensis	Neg	NEG
A0192	Rainy	Village	Village_1	Cow	2017-07-30	D1	7	Day	Anopheles	philippinensis	Neg	NEG
A0193	Rainy	Village	Village_1	Cow	2017-07-30	D1	7	Day	Anopheles	philippinensis	Neg	NEG
A0194	Rainy	Village	Village_1	Cow	2017-07-30	D1	7	Day	Anopheles	philippinensis	Neg	NEG
A0195	Rainy	Village	Village_1	Cow	2017-07-30	D1	7	Day	Anopheles	philippinensis	Neg	NEG
A0196	Rainy	Village	Village_1	Cow	2017-07-30	D1	7	Day	Anopheles	philippinensis	Neg	NEG
A0197	Rainy	Village	Village_1	Cow	2017-07-30	D1	7	Day	Anopheles	philippinensis	Neg	NEG
A0198	Rainy	Village	Village_1	Cow	2017-07-30	D1	7	Day	Anopheles	philippinensis	Neg	NEG
A0199	Rainy	Village	Village_1	Cow	2017-07-30	D1	7	Day	Anopheles	philippinensis	Neg	NEG
A0200	Rainy	Village	Village_1	Cow	2017-07-30	D1	7	Day	Anopheles	philippinensis	Neg	NEG
A0201	Rainy	Village	Village_1	Cow	2017-07-30	D1	7	Day	Anopheles	philippinensis	Neg	NEG
A0202	Rainy	Village	Village_1	Cow	2017-07-30	D1	7	Day	Anopheles	philippinensis	Neg	NEG
A0203	Rainy	Village	Village_1	Cow	2017-07-30	D1	7	Day	Anopheles	philippinensis	Neg	NEG
A0204	Rainy	Village	Village_1	Cow	2017-07-30	D1	7	Day	Anopheles	kochi	Neg	NEG
A0205	Rainy	Village	Village_1	Cow	2017-07-30	D1	7	Day	Anopheles	minimus	Neg	NEG
A0206	Rainy	Village	Village_1	Cow	2017-07-30	D1	8	Day	Anopheles	undetermined	Neg	NEG
A0207	Rainy	Village	Village_1	Cow	2017-07-30	D1	8	Day	Anopheles	philippinensis	Neg	NEG
A0208	Rainy	Village	Village_1	Cow	2017-07-30	D1	8	Day	Anopheles	philippinensis	Neg	NEG
A0209	Rainy	Village	Village_1	Cow	2017-07-30	D1	8	Day	Anopheles	undetermined	Neg	NEG
A0210	Rainy	Village	Village_1	Cow	2017-07-30	D1	9	Day	Anopheles	philippinensis	Neg	NEG
A0211	Rainy	Village	Village_1	Cow	2017-07-30	D1	9	Day	Anopheles	philippinensis	Neg	NEG
A0212	Rainy	Village	Village_1	Cow	2017-07-30	D1	9	Day	Anopheles	philippinensis	Neg	NEG
A0213	Rainy	Village	Village_1	Cow	2017-07-30	D1	9	Day	Anopheles	philippinensis	Neg	NEG
A0214	Rainy	Village	Village_1	Cow	2017-07-30	D1	9	Day	Anopheles	minimus	Neg	NEG
A0215	Rainy	Village	Village_1	Cow	2017-07-30	D1	10	Day	Anopheles	philippinensis	Neg	NEG
A0216	Rainy	Village	Village_1	Cow	2017-07-30	D1	10	Day	Anopheles	philippinensis	Neg	NEG
A0217	Rainy	Village	Village_1	Cow	2017-07-30	D1	10	Day	Anopheles	philippinensis	Neg	NEG
A0218	Rainy	Village	Village_1	Cow	2017-07-30	D1	10	Day	Anopheles	minimus	Neg	NEG
A0219	Rainy	Village	Village_1	Cow	2017-07-30	D1	10	Day	Anopheles	hyrcanus	Neg	NEG
A0220	Rainy	Village	Village_1	Cow	2017-07-30	D1	11	Day	Anopheles	philippinensis	Neg	NEG
A0221	Rainy	Village	Village_1	Cow	2017-07-30	D1	11	Day	Anopheles	philippinensis	Neg	NEG
A0222	Rainy	Village	Village_1	Cow	2017-07-30	D1	11	Day	Anopheles	hyrcanus	Neg	NEG
A0223	Rainy	Village	Village_1	Cow	2017-07-30	D2	19	Night	Anopheles	barbirostris	Neg	NEG
A0224	Rainy	Village	Village_1	Cow	2017-07-30	D2	19	Night	Anopheles	barbirostris	Neg	NEG
A0225	Rainy	Village	Village_1	Cow	2017-07-30	D2	19	Night	Anopheles	barbirostris	Neg	NEG
A0226	Rainy	Village	Village_1	Cow	2017-07-30	D2	19	Night	Anopheles	kochi	Neg	NEG
A0227	Rainy	Village	Village_1	Cow	2017-07-30	D2	19	Night	Anopheles	kochi	Neg	NEG
A0228	Rainy	Village	Village_1	Cow	2017-07-30	D2	19	Night	Anopheles	minimus	Neg	NEG
A0229	Rainy	Village	Village_1	Cow	2017-07-30	D2	19	Night	Anopheles	philippinensis	Neg	NEG
A0230	Rainy	Village	Village_1	Cow	2017-07-30	D2	19	Night	Anopheles	philippinensis	Neg	NEG
A0231	Rainy	Village	Village_1	Cow	2017-07-30	D2	19	Night	Anopheles	philippinensis	Neg	NEG
A0232	Rainy	Village	Village_1	Cow	2017-07-30	D2	19	Night	Anopheles	hyrcanus	Neg	NEG	A. peditaeniatus
A0233	Rainy	Village	Village_1	Cow	2017-07-30	D2	20	Night	Anopheles	barbirostris	Neg	NEG
A0234	Rainy	Village	Village_1	Cow	2017-07-30	D2	20	Night	Anopheles	barbirostris	Neg	NEG
A0235	Rainy	Village	Village_1	Cow	2017-07-30	D2	20	Night	Anopheles	barbirostris	Neg	NEG
A0236	Rainy	Village	Village_1	Cow	2017-07-30	D2	20	Night	Anopheles	barbirostris	Pos	Pv	A. dissidens
A0237	Rainy	Village	Village_1	Cow	2017-07-30	D2	20	Night	Anopheles	kochi	Neg	NEG
A0238	Rainy	Village	Village_1	Cow	2017-07-30	D2	20	Night	Anopheles	kochi	Neg	NEG
A0239	Rainy	Village	Village_1	Cow	2017-07-30	D2	20	Night	Anopheles	kochi	Neg	NEG
A0240	Rainy	Village	Village_1	Cow	2017-07-30	D2	20	Night	Anopheles	kochi	Neg	NEG
A0241	Rainy	Village	Village_1	Cow	2017-07-30	D2	20	Night	Anopheles	philippinensis	Neg	NEG
A0242	Rainy	Village	Village_1	Cow	2017-07-30	D2	20	Night	Anopheles	philippinensis	Neg	NEG
A0243	Rainy	Village	Village_1	Cow	2017-07-30	D2	20	Night	Anopheles	philippinensis	Neg	NEG
A0244	Rainy	Village	Village_1	Cow	2017-07-30	D2	20	Night	Anopheles	undetermined	Neg	NEG	A. nigerrimus
A0245	Rainy	Village	Village_1	Cow	2017-07-30	D2	21	Night	Anopheles	barbirostris	Neg	NEG
A0246	Rainy	Village	Village_1	Cow	2017-07-30	D2	21	Night	Anopheles	barbirostris	Neg	NEG
A0247	Rainy	Village	Village_1	Cow	2017-07-30	D2	21	Night	Anopheles	barbirostris	Neg	NEG
A0248	Rainy	Village	Village_1	Cow	2017-07-30	D2	21	Night	Anopheles	barbirostris	Neg	NEG
A0249	Rainy	Village	Village_1	Cow	2017-07-30	D2	21	Night	Anopheles	barbirostris	Neg	NEG
A0250	Rainy	Village	Village_1	Cow	2017-07-30	D2	21	Night	Anopheles	barbirostris	Neg	NEG
A0251	Rainy	Village	Village_1	Cow	2017-07-30	D2	21	Night	Anopheles	barbirostris	Neg	NEG
A0252	Rainy	Village	Village_1	Cow	2017-07-30	D2	21	Night	Anopheles	barbirostris	Neg	NEG
A0253	Rainy	Village	Village_1	Cow	2017-07-30	D2	21	Night	Anopheles	barbirostris	Neg	NEG
A0254	Rainy	Village	Village_1	Cow	2017-07-30	D2	21	Night	Anopheles	philippinensis	Neg	NEG
A0255	Rainy	Village	Village_1	Cow	2017-07-30	D2	21	Night	Anopheles	philippinensis	Neg	NEG
A0256	Rainy	Village	Village_1	Cow	2017-07-30	D2	21	Night	Anopheles	philippinensis	Neg	NEG
A0257	Rainy	Village	Village_1	Cow	2017-07-30	D2	21	Night	Anopheles	philippinensis	Neg	NEG
A0258	Rainy	Village	Village_1	Cow	2017-07-30	D2	21	Night	Anopheles	philippinensis	Neg	NEG
A0259	Rainy	Village	Village_1	Cow	2017-07-30	D2	21	Night	Anopheles	philippinensis	Neg	NEG
A0260	Rainy	Village	Village_1	Cow	2017-07-30	D2	21	Night	Anopheles	philippinensis	Neg	NEG
A0261	Rainy	Village	Village_1	Cow	2017-07-30	D2	21	Night	Anopheles	philippinensis	Neg	NEG
A0262	Rainy	Village	Village_1	Cow	2017-07-30	D2	21	Night	Anopheles	philippinensis	Neg	NEG
A0263	Rainy	Village	Village_1	Cow	2017-07-30	D2	21	Night	Anopheles	kochi	Neg	NEG
A0264	Rainy	Village	Village_1	Cow	2017-07-30	D2	21	Night	Anopheles	kochi	Neg	NEG	A. kochi
A0265	Rainy	Village	Village_1	Cow	2017-07-30	D2	21	Night	Anopheles	undetermined	Neg	NEG
A0266	Rainy	Village	Village_1	Cow	2017-07-30	D2	21	Night	Anopheles	undetermined	Neg	NEG
A0267	Rainy	Village	Village_1	Cow	2017-07-30	D2	21	Night	Anopheles	undetermined	Neg	NEG
A0268	Rainy	Village	Village_1	Cow	2017-07-30	D2	21	Night	Anopheles	undetermined	Neg	NEG	A. peditaeniatus
A0269	Rainy	Village	Village_1	Cow	2017-07-30	D2	21	Night	Anopheles	undetermined	Neg	NEG
A0270	Rainy	Village	Village_1	Cow	2017-07-30	D2	21	Night	Anopheles	maculatus	Neg	NEG	A. maculatus
A0271	Rainy	Village	Village_1	Cow	2017-07-30	D2	21	Night	Anopheles	karwari	Neg	NEG
A0272	Rainy	Village	Village_1	Cow	2017-07-30	D2	22	Night	Anopheles	philippinensis	Pos	Pv	A. nivipes
A0273	Rainy	Village	Village_1	Cow	2017-07-30	D2	22	Night	Anopheles	philippinensis	Neg	NEG
A0274	Rainy	Village	Village_1	Cow	2017-07-30	D2	22	Night	Anopheles	philippinensis	Neg	NEG
A0275	Rainy	Village	Village_1	Cow	2017-07-30	D2	22	Night	Anopheles	philippinensis	Neg	NEG
A0276	Rainy	Village	Village_1	Cow	2017-07-30	D2	22	Night	Anopheles	philippinensis	Neg	NEG
A0277	Rainy	Village	Village_1	Cow	2017-07-30	D2	22	Night	Anopheles	philippinensis	Neg	NEG
A0278	Rainy	Village	Village_1	Cow	2017-07-30	D2	22	Night	Anopheles	philippinensis	Neg	NEG
A0279	Rainy	Village	Village_1	Cow	2017-07-30	D2	22	Night	Anopheles	philippinensis	Neg	NEG	A. nivipes
A0280	Rainy	Village	Village_1	Cow	2017-07-30	D2	22	Night	Anopheles	philippinensis	Neg	NEG
A0281	Rainy	Village	Village_1	Cow	2017-07-30	D2	22	Night	Anopheles	philippinensis	Neg	NEG
A0282	Rainy	Village	Village_1	Cow	2017-07-30	D2	22	Night	Anopheles	philippinensis	Neg	NEG
A0283	Rainy	Village	Village_1	Cow	2017-07-30	D2	22	Night	Anopheles	philippinensis	Neg	NEG
A0284	Rainy	Village	Village_1	Cow	2017-07-30	D2	22	Night	Anopheles	philippinensis	Neg	NEG
A0285	Rainy	Village	Village_1	Cow	2017-07-30	D2	22	Night	Anopheles	philippinensis	Neg	NEG
A0286	Rainy	Village	Village_1	Cow	2017-07-30	D2	22	Night	Anopheles	philippinensis	Neg	NEG
A0287	Rainy	Village	Village_1	Cow	2017-07-30	D2	22	Night	Anopheles	philippinensis	Neg	NEG
A0288	Rainy	Village	Village_1	Cow	2017-07-30	D2	22	Night	Anopheles	philippinensis	Neg	NEG
A0289	Rainy	Village	Village_1	Cow	2017-07-30	D2	22	Night	Anopheles	philippinensis	Neg	NEG
A0290	Rainy	Village	Village_1	Cow	2017-07-30	D2	22	Night	Anopheles	philippinensis	Neg	NEG
A0291	Rainy	Village	Village_1	Cow	2017-07-30	D2	22	Night	Anopheles	kochi	Neg	NEG
A0292	Rainy	Village	Village_1	Cow	2017-07-30	D2	22	Night	Anopheles	undetermined	Neg	NEG
A0293	Rainy	Village	Village_1	Cow	2017-07-30	D2	22	Night	Anopheles	undetermined	Neg	NEG
A0294	Rainy	Village	Village_1	Cow	2017-07-30	D2	22	Night	Anopheles	undetermined	Neg	NEG
A0295	Rainy	Village	Village_1	Cow	2017-07-30	D2	22	Night	Anopheles	undetermined	Neg	NEG
A0296	Rainy	Village	Village_1	Cow	2017-07-30	D2	23	Night	Anopheles	philippinensis	Neg	NEG
A0297	Rainy	Village	Village_1	Cow	2017-07-30	D2	23	Night	Anopheles	philippinensis	Neg	NEG
A0298	Rainy	Village	Village_1	Cow	2017-07-30	D2	23	Night	Anopheles	philippinensis	Neg	NEG
A0299	Rainy	Village	Village_1	Cow	2017-07-30	D2	23	Night	Anopheles	philippinensis	Neg	NEG
A0300	Rainy	Village	Village_1	Cow	2017-07-30	D2	23	Night	Anopheles	barbirostris	Neg	NEG
A0301	Rainy	Village	Village_1	Cow	2017-07-30	D2	23	Night	Anopheles	barbirostris	Neg	NEG
A0302	Rainy	Village	Village_1	Cow	2017-07-30	D2	24	Night	Anopheles	philippinensis	Neg	NEG
A0303	Rainy	Village	Village_1	Cow	2017-07-30	D2	24	Night	Anopheles	philippinensis	Neg	NEG
A0304	Rainy	Village	Village_1	Cow	2017-07-30	D2	24	Night	Anopheles	philippinensis	Neg	NEG
A0305	Rainy	Village	Village_1	Cow	2017-07-30	D2	24	Night	Anopheles	philippinensis	Neg	NEG
A0306	Rainy	Village	Village_1	Cow	2017-07-30	D2	24	Night	Anopheles	philippinensis	Neg	NEG
A0307	Rainy	Village	Village_1	Cow	2017-07-30	D2	24	Night	Anopheles	philippinensis	Neg	NEG
A0308	Rainy	Village	Village_1	Cow	2017-07-30	D2	24	Night	Anopheles	philippinensis	Neg	NEG
A0309	Rainy	Village	Village_1	Cow	2017-07-30	D2	24	Night	Anopheles	philippinensis	Neg	NEG
A0310	Rainy	Village	Village_1	Cow	2017-07-30	D2	24	Night	Anopheles	philippinensis	Neg	NEG
A0311	Rainy	Village	Village_1	Cow	2017-07-30	D2	24	Night	Anopheles	philippinensis	Neg	NEG
A0312	Rainy	Village	Village_1	Cow	2017-07-30	D2	24	Night	Anopheles	philippinensis	Neg	NEG
A0313	Rainy	Village	Village_1	Cow	2017-07-30	D2	24	Night	Anopheles	philippinensis	Neg	NEG
A0314	Rainy	Village	Village_1	Cow	2017-07-30	D2	24	Night	Anopheles	philippinensis	Neg	NEG
A0315	Rainy	Village	Village_1	Cow	2017-07-30	D2	24	Night	Anopheles	barbirostris	Neg	NEG
A0316	Rainy	Village	Village_1	Cow	2017-07-30	D2	24	Night	Anopheles	barbirostris	Neg	NEG
A0317	Rainy	Village	Village_1	Cow	2017-07-30	D2	24	Night	Anopheles	barbirostris	Neg	NEG
A0318	Rainy	Village	Village_1	Cow	2017-07-30	D2	24	Night	Anopheles	barbirostris	Neg	NEG
A0319	Rainy	Village	Village_1	Cow	2017-07-30	D2	24	Night	Anopheles	barbirostris	Neg	NEG
A0320	Rainy	Village	Village_1	Cow	2017-07-30	D2	24	Night	Anopheles	barbirostris	Neg	NEG
A0321	Rainy	Village	Village_1	Cow	2017-07-30	D2	24	Night	Anopheles	kochi	Neg	NEG
A0322	Rainy	Village	Village_1	Cow	2017-07-30	D2	24	Night	Anopheles	kochi	Neg	NEG
A0323	Rainy	Village	Village_1	Cow	2017-07-30	D2	24	Night	Anopheles	kochi	Neg	NEG
A0324	Rainy	Village	Village_1	Cow	2017-07-30	D2	24	Night	Anopheles	kochi	Neg	NEG
A0325	Rainy	Village	Village_1	Cow	2017-07-30	D2	24	Night	Anopheles	kochi	Neg	NEG
A0326	Rainy	Village	Village_1	Cow	2017-07-30	D2	24	Night	Anopheles	undetermined	Neg	NEG
A0327	Rainy	Village	Village_1	Cow	2017-07-30	D2	24	Night	Anopheles	hyrcanus	Pos	Pv	A. peditaeniatus
A0328	Rainy	Village	Village_1	Cow	2017-07-30	D2	24	Night	Anopheles	hyrcanus	Neg	NEG
A0329	Rainy	Village	Village_1	Cow	2017-07-31	D2	1	Night	Anopheles	philippinensis	Neg	NEG	A. nivipes
A0330	Rainy	Village	Village_1	Cow	2017-07-31	D2	1	Night	Anopheles	philippinensis	Neg	NEG
A0331	Rainy	Village	Village_1	Cow	2017-07-31	D2	1	Night	Anopheles	philippinensis	Neg	NEG
A0332	Rainy	Village	Village_1	Cow	2017-07-31	D2	1	Night	Anopheles	philippinensis	Neg	NEG
A0333	Rainy	Village	Village_1	Cow	2017-07-31	D2	1	Night	Anopheles	philippinensis	Neg	NEG
A0334	Rainy	Village	Village_1	Cow	2017-07-31	D2	1	Night	Anopheles	philippinensis	Neg	NEG
A0335	Rainy	Village	Village_1	Cow	2017-07-31	D2	1	Night	Anopheles	philippinensis	Pos	Pv	A. nivipes
A0336	Rainy	Village	Village_1	Cow	2017-07-31	D2	1	Night	Anopheles	philippinensis	Neg	NEG
A0337	Rainy	Village	Village_1	Cow	2017-07-31	D2	1	Night	Anopheles	philippinensis	Neg	NEG
A0338	Rainy	Village	Village_1	Cow	2017-07-31	D2	1	Night	Anopheles	philippinensis	Neg	NEG	A. maculatus
A0339	Rainy	Village	Village_1	Cow	2017-07-31	D2	1	Night	Anopheles	philippinensis	Neg	NEG
A0340	Rainy	Village	Village_1	Cow	2017-07-31	D2	1	Night	Anopheles	philippinensis	Neg	NEG
A0341	Rainy	Village	Village_1	Cow	2017-07-31	D2	1	Night	Anopheles	philippinensis	Neg	NEG
A0342	Rainy	Village	Village_1	Cow	2017-07-31	D2	1	Night	Anopheles	barbirostris	Neg	NEG
A0343	Rainy	Village	Village_1	Cow	2017-07-31	D2	1	Night	Anopheles	barbirostris	Neg	NEG
A0344	Rainy	Village	Village_1	Cow	2017-07-31	D2	1	Night	Anopheles	kochi	Neg	NEG
A0345	Rainy	Village	Village_1	Cow	2017-07-31	D2	1	Night	Anopheles	kochi	Neg	NEG
A0346	Rainy	Village	Village_1	Cow	2017-07-31	D2	1	Night	Anopheles	hyrcanus	Neg	NEG
A0347	Rainy	Village	Village_1	Cow	2017-07-31	D2	1	Night	Anopheles	hyrcanus	Neg	NEG
A0348	Rainy	Village	Village_1	Cow	2017-07-31	D2	1	Night	Anopheles	hyrcanus	Neg	NEG
A0349	Rainy	Village	Village_1	Cow	2017-07-31	D2	1	Night	Anopheles	undetermined	Neg	NEG
A0350	Rainy	Village	Village_1	Cow	2017-07-31	D2	1	Night	Anopheles	undetermined	Neg	NEG
A0351	Rainy	Village	Village_1	Cow	2017-07-31	D2	2	Night	Anopheles	philippinensis	Neg	NEG
A0352	Rainy	Village	Village_1	Cow	2017-07-31	D2	2	Night	Anopheles	philippinensis	Neg	NEG
A0353	Rainy	Village	Village_1	Cow	2017-07-31	D2	2	Night	Anopheles	philippinensis	Neg	NEG
A0354	Rainy	Village	Village_1	Cow	2017-07-31	D2	2	Night	Anopheles	philippinensis	Neg	NEG
A0355	Rainy	Village	Village_1	Cow	2017-07-31	D2	2	Night	Anopheles	philippinensis	Neg	NEG
A0356	Rainy	Village	Village_1	Cow	2017-07-31	D2	2	Night	Anopheles	philippinensis	Neg	NEG
A0357	Rainy	Village	Village_1	Cow	2017-07-31	D2	2	Night	Anopheles	philippinensis	Neg	NEG
A0358	Rainy	Village	Village_1	Cow	2017-07-31	D2	2	Night	Anopheles	philippinensis	Neg	NEG
A0359	Rainy	Village	Village_1	Cow	2017-07-31	D2	2	Night	Anopheles	philippinensis	Neg	NEG
A0360	Rainy	Village	Village_1	Cow	2017-07-31	D2	2	Night	Anopheles	philippinensis	Neg	NEG
A0361	Rainy	Village	Village_1	Cow	2017-07-31	D2	2	Night	Anopheles	philippinensis	Neg	NEG
A0362	Rainy	Village	Village_1	Cow	2017-07-31	D2	2	Night	Anopheles	philippinensis	Neg	NEG	A. nivipes
A0363	Rainy	Village	Village_1	Cow	2017-07-31	D2	2	Night	Anopheles	philippinensis	Neg	NEG
A0364	Rainy	Village	Village_1	Cow	2017-07-31	D2	2	Night	Anopheles	kochi	Neg	NEG
A0365	Rainy	Village	Village_1	Cow	2017-07-31	D2	2	Night	Anopheles	kochi	Neg	NEG
A0366	Rainy	Village	Village_1	Cow	2017-07-31	D2	2	Night	Anopheles	hyrcanus	Neg	NEG
A0367	Rainy	Village	Village_1	Cow	2017-07-31	D2	2	Night	Anopheles	maculatus	Neg	NEG
A0368	Rainy	Village	Village_1	Cow	2017-07-31	D2	2	Night	Anopheles	undetermined	Neg	NEG
A0369	Rainy	Village	Village_1	Cow	2017-07-31	D2	3	Night	Anopheles	philippinensis	Neg	NEG	A. nivipes
A0370	Rainy	Village	Village_1	Cow	2017-07-31	D2	3	Night	Anopheles	philippinensis	Neg	NEG
A0371	Rainy	Village	Village_1	Cow	2017-07-31	D2	3	Night	Anopheles	philippinensis	Neg	NEG
A0372	Rainy	Village	Village_1	Cow	2017-07-31	D2	3	Night	Anopheles	philippinensis	Neg	NEG
A0373	Rainy	Village	Village_1	Cow	2017-07-31	D2	3	Night	Anopheles	philippinensis	Neg	NEG
A0374	Rainy	Village	Village_1	Cow	2017-07-31	D2	3	Night	Anopheles	philippinensis	Neg	NEG
A0375	Rainy	Village	Village_1	Cow	2017-07-31	D2	3	Night	Anopheles	philippinensis	Neg	NEG
A0376	Rainy	Village	Village_1	Cow	2017-07-31	D2	3	Night	Anopheles	undetermined	Neg	NEG
A0377	Rainy	Village	Village_1	Cow	2017-07-31	D2	4	Night	Anopheles	philippinensis	Neg	NEG
A0378	Rainy	Village	Village_1	Cow	2017-07-31	D2	4	Night	Anopheles	philippinensis	Neg	NEG
A0379	Rainy	Village	Village_1	Cow	2017-07-31	D2	4	Night	Anopheles	philippinensis	Neg	NEG
A0380	Rainy	Village	Village_1	Cow	2017-07-31	D2	4	Night	Anopheles	philippinensis	Neg	NEG	A. nivipes
A0381	Rainy	Village	Village_1	Cow	2017-07-31	D2	4	Night	Anopheles	philippinensis	Neg	NEG
A0382	Rainy	Village	Village_1	Cow	2017-07-31	D2	4	Night	Anopheles	hyrcanus	Neg	NEG
A0383	Rainy	Village	Village_1	Cow	2017-07-31	D2	4	Night	Anopheles	hyrcanus	Neg	NEG
A0384	Rainy	Village	Village_1	Cow	2017-07-31	D2	4	Night	Anopheles	hyrcanus	Neg	NEG
A0385	Rainy	Village	Village_1	Cow	2017-07-31	D2	4	Night	Anopheles	hyrcanus	Neg	NEG
A0386	Rainy	Village	Village_1	Cow	2017-07-31	D2	4	Night	Anopheles	barbirostris	Neg	NEG
A0387	Rainy	Village	Village_1	Cow	2017-07-31	D2	4	Night	Anopheles	kochi	Neg	NEG
A0388	Rainy	Village	Village_1	Cow	2017-07-31	D2	5	Night	Anopheles	philippinensis	Neg	NEG
A0389	Rainy	Village	Village_1	Cow	2017-07-31	D2	5	Night	Anopheles	philippinensis	Neg	NEG
A0390	Rainy	Village	Village_1	Cow	2017-07-31	D2	5	Night	Anopheles	philippinensis	Neg	NEG
A0391	Rainy	Village	Village_1	Cow	2017-07-31	D2	5	Night	Anopheles	philippinensis	Neg	NEG
A0392	Rainy	Village	Village_1	Cow	2017-07-31	D2	5	Night	Anopheles	philippinensis	Pos	Pv	A. nivipes
A0393	Rainy	Village	Village_1	Cow	2017-07-31	D2	5	Night	Anopheles	philippinensis	Neg	NEG
A0394	Rainy	Village	Village_1	Cow	2017-07-31	D2	5	Night	Anopheles	philippinensis	Neg	NEG
A0395	Rainy	Village	Village_1	Cow	2017-07-31	D2	5	Night	Anopheles	philippinensis	Neg	NEG
A0396	Rainy	Village	Village_1	Cow	2017-07-31	D2	5	Night	Anopheles	philippinensis	Neg	NEG
A0397	Rainy	Village	Village_1	Cow	2017-07-31	D2	5	Night	Anopheles	philippinensis	Neg	NEG
A0398	Rainy	Village	Village_1	Cow	2017-07-31	D2	5	Night	Anopheles	hyrcanus	Neg	NEG	A. peditaeniatus
A0399	Rainy	Village	Village_1	Cow	2017-07-31	D2	5	Night	Anopheles	hyrcanus	Neg	NEG
A0400	Rainy	Village	Village_1	Cow	2017-07-31	D2	5	Night	Anopheles	hyrcanus	Neg	NEG
A0401	Rainy	Village	Village_1	Cow	2017-07-31	D2	5	Night	Anopheles	kochi	Neg	NEG
A0402	Rainy	Village	Village_1	Cow	2017-07-31	D2	6	Night	Anopheles	philippinensis	Neg	NEG
A0403	Rainy	Village	Village_1	Cow	2017-07-31	D2	6	Night	Anopheles	philippinensis	Neg	NEG
A0404	Rainy	Village	Village_1	Cow	2017-07-31	D2	6	Night	Anopheles	philippinensis	Neg	NEG	A. nivipes
A0405	Rainy	Village	Village_1	Cow	2017-07-31	D2	6	Night	Anopheles	philippinensis	Neg	NEG
A0406	Rainy	Village	Village_1	Cow	2017-07-31	D2	6	Night	Anopheles	philippinensis	Neg	NEG
A0407	Rainy	Village	Village_1	Cow	2017-07-31	D2	6	Night	Anopheles	philippinensis	Neg	NEG
A0408	Rainy	Village	Village_1	Cow	2017-07-31	D2	6	Night	Anopheles	philippinensis	Neg	NEG
A0409	Rainy	Village	Village_1	Cow	2017-07-31	D2	6	Night	Anopheles	philippinensis	Neg	NEG
A0410	Rainy	Village	Village_1	Cow	2017-07-31	D2	6	Night	Anopheles	philippinensis	Neg	NEG
A0411	Rainy	Village	Village_1	Cow	2017-07-31	D2	6	Night	Anopheles	philippinensis	Neg	NEG
A0412	Rainy	Village	Village_1	Cow	2017-07-31	D2	6	Night	Anopheles	barbirostris	Neg	NEG
A0413	Rainy	Village	Village_1	Cow	2017-07-31	D2	6	Night	Anopheles	barbirostris	Neg	NEG
A0414	Rainy	Village	Village_1	Cow	2017-07-31	D2	6	Night	Anopheles	barbirostris	Neg	NEG
A0415	Rainy	Village	Village_1	Cow	2017-07-31	D2	6	Night	Anopheles	hyrcanus	Neg	NEG
A0416	Rainy	Village	Village_1	Cow	2017-07-31	D2	6	Night	Anopheles	hyrcanus	Neg	NEG
A0417	Rainy	Village	Village_1	Cow	2017-07-31	D2	6	Night	Anopheles	hyrcanus	Neg	NEG
A0418	Rainy	Village	Village_1	Cow	2017-07-31	D2	6	Night	Anopheles	kochi	Neg	NEG
A0419	Rainy	Village	Village_1	Cow	2017-07-31	D2	6	Night	Anopheles	undetermined	Neg	NEG
A0420	Rainy	ForestNearVillage	Forest near by the village_1	Cow	2017-07-30	D2	19	Night	Anopheles	kochi	Neg	NEG	A. kochi
A0421	Rainy	ForestNearVillage	Forest near by the village_1	Cow	2017-07-30	D2	19	Night	Anopheles	kochi	Neg	NEG
A0422	Rainy	ForestNearVillage	Forest near by the village_1	Cow	2017-07-30	D2	19	Night	Anopheles	kochi	Neg	NEG
A0423	Rainy	ForestNearVillage	Forest near by the village_1	Cow	2017-07-30	D2	19	Night	Anopheles	kochi	Neg	NEG
A0424	Rainy	ForestNearVillage	Forest near by the village_1	Cow	2017-07-30	D2	19	Night	Anopheles	kochi	Neg	NEG	A. kochi
A0425	Rainy	ForestNearVillage	Forest near by the village_1	Cow	2017-07-30	D2	19	Night	Anopheles	kochi	Neg	NEG
A0426	Rainy	ForestNearVillage	Forest near by the village_1	Cow	2017-07-30	D2	19	Night	Anopheles	barbirostris	Neg	NEG
A0427	Rainy	ForestNearVillage	Forest near by the village_1	Cow	2017-07-30	D2	19	Night	Anopheles	barbirostris	Neg	NEG
A0428	Rainy	ForestNearVillage	Forest near by the village_1	Cow	2017-07-30	D2	19	Night	Anopheles	barbirostris	Neg	NEG
A0429	Rainy	ForestNearVillage	Forest near by the village_1	Cow	2017-07-30	D2	19	Night	Anopheles	barbirostris	Neg	NEG
A0430	Rainy	ForestNearVillage	Forest near by the village_1	Cow	2017-07-30	D2	19	Night	Anopheles	philippinensis	Neg	NEG
A0431	Rainy	ForestNearVillage	Forest near by the village_1	Cow	2017-07-30	D2	19	Night	Anopheles	undetermined	Neg	NEG
A0432	Rainy	ForestNearVillage	Forest near by the village_1	Cow	2017-07-30	D2	19	Night	Anopheles	undetermined	Neg	NEG
A0433	Rainy	ForestNearVillage	Forest near by the village_1	Cow	2017-07-30	D2	19	Night	Anopheles	undetermined	Neg	NEG
A0434	Rainy	ForestNearVillage	Forest near by the village_1	Cow	2017-07-30	D2	19	Night	Anopheles	undetermined	Neg	NEG
A0435	Rainy	ForestNearVillage	Forest near by the village_1	Cow	2017-07-30	D2	19	Night	Anopheles	undetermined	Neg	NEG
A0436	Rainy	ForestNearVillage	Forest near by the village_1	Cow	2017-07-30	D2	19	Night	Anopheles	undetermined	Neg	NEG
A0437	Rainy	ForestNearVillage	Forest near by the village_1	Cow	2017-07-30	D2	19	Night	Anopheles	undetermined	Neg	NEG
A0438	Rainy	ForestNearVillage	Forest near by the village_1	Cow	2017-07-30	D2	19	Night	Anopheles	undetermined	Neg	NEG
A0439	Rainy	ForestNearVillage	Forest near by the village_1	Cow	2017-07-30	D2	19	Night	Anopheles	undetermined	Neg	NEG
A0440	Rainy	ForestNearVillage	Forest near by the village_1	Cow	2017-07-30	D2	19	Night	Anopheles	undetermined	Neg	NEG
A0441	Rainy	ForestNearVillage	Forest near by the village_1	Cow	2017-07-30	D2	19	Night	Anopheles	undetermined	Neg	NEG
A0442	Rainy	ForestNearVillage	Forest near by the village_1	Cow	2017-07-30	D2	19	Night	Anopheles	undetermined	Neg	NEG	A. nitidus
A0443	Rainy	ForestNearVillage	Forest near by the village_1	Cow	2017-07-30	D2	19	Night	Anopheles	undetermined	Neg	NEG
A0444	Rainy	ForestNearVillage	Forest near by the village_1	Cow	2017-07-30	D2	19	Night	Anopheles	undetermined	Neg	NEG
A0445	Rainy	ForestNearVillage	Forest near by the village_1	Cow	2017-07-30	D2	20	Night	Anopheles	kochi	Neg	NEG
A0446	Rainy	ForestNearVillage	Forest near by the village_1	Cow	2017-07-30	D2	20	Night	Anopheles	kochi	Neg	NEG
A0447	Rainy	ForestNearVillage	Forest near by the village_1	Cow	2017-07-30	D2	20	Night	Anopheles	kochi	Neg	NEG
A0448	Rainy	ForestNearVillage	Forest near by the village_1	Cow	2017-07-30	D2	20	Night	Anopheles	kochi	Neg	NEG
A0449	Rainy	ForestNearVillage	Forest near by the village_1	Cow	2017-07-30	D2	20	Night	Anopheles	barbirostris	Neg	NEG
A0450	Rainy	ForestNearVillage	Forest near by the village_1	Cow	2017-07-30	D2	20	Night	Anopheles	barbirostris	Neg	NEG
A0451	Rainy	ForestNearVillage	Forest near by the village_1	Cow	2017-07-30	D2	20	Night	Anopheles	barbirostris	Neg	NEG
A0452	Rainy	ForestNearVillage	Forest near by the village_1	Cow	2017-07-30	D2	20	Night	Anopheles	barbirostris	Neg	NEG
A0453	Rainy	ForestNearVillage	Forest near by the village_1	Cow	2017-07-30	D2	20	Night	Anopheles	philippinensis	Neg	NEG
A0454	Rainy	ForestNearVillage	Forest near by the village_1	Cow	2017-07-30	D2	20	Night	Anopheles	philippinensis	Neg	NEG
A0455	Rainy	ForestNearVillage	Forest near by the village_1	Cow	2017-07-30	D2	20	Night	Anopheles	undetermined	Neg	NEG
A0456	Rainy	ForestNearVillage	Forest near by the village_1	Cow	2017-07-30	D2	20	Night	Anopheles	undetermined	Neg	NEG
A0457	Rainy	ForestNearVillage	Forest near by the village_1	Cow	2017-07-30	D2	20	Night	Anopheles	undetermined	Neg	NEG
A0458	Rainy	ForestNearVillage	Forest near by the village_1	Cow	2017-07-30	D2	20	Night	Anopheles	undetermined	Neg	NEG
A0459	Rainy	ForestNearVillage	Forest near by the village_1	Cow	2017-07-30	D2	20	Night	Anopheles	undetermined	Neg	NEG
A0460	Rainy	ForestNearVillage	Forest near by the village_1	Cow	2017-07-30	D2	20	Night	Anopheles	undetermined	Neg	NEG
A0461	Rainy	ForestNearVillage	Forest near by the village_1	Cow	2017-07-30	D2	20	Night	Anopheles	undetermined	Neg	NEG
A0462	Rainy	ForestNearVillage	Forest near by the village_1	Cow	2017-07-30	D2	20	Night	Anopheles	undetermined	Neg	NEG
A0463	Rainy	ForestNearVillage	Forest near by the village_1	Cow	2017-07-30	D2	20	Night	Anopheles	undetermined	Neg	NEG
A0464	Rainy	ForestNearVillage	Forest near by the village_1	Cow	2017-07-30	D2	20	Night	Anopheles	undetermined	Neg	NEG
A0465	Rainy	ForestNearVillage	Forest near by the village_1	Cow	2017-07-30	D2	20	Night	Anopheles	undetermined	Neg	NEG
A0466	Rainy	ForestNearVillage	Forest near by the village_1	Cow	2017-07-30	D2	20	Night	Anopheles	undetermined	Neg	NEG
A0467	Rainy	ForestNearVillage	Forest near by the village_1	Cow	2017-07-30	D2	20	Night	Anopheles	undetermined	Neg	NEG
A0468	Rainy	ForestNearVillage	Forest near by the village_1	Cow	2017-07-30	D2	20	Night	Anopheles	undetermined	Neg	NEG
A0469	Rainy	ForestNearVillage	Forest near by the village_1	Cow	2017-07-30	D2	20	Night	Anopheles	undetermined	Neg	NEG
A0470	Rainy	ForestNearVillage	Forest near by the village_1	Cow	2017-07-30	D2	20	Night	Anopheles	undetermined	Neg	NEG
A0471	Rainy	ForestNearVillage	Forest near by the village_1	Cow	2017-07-30	D2	20	Night	Anopheles	undetermined	Neg	NEG
A0472	Rainy	ForestNearVillage	Forest near by the village_1	Cow	2017-07-30	D2	20	Night	Anopheles	undetermined	Neg	NEG
A0473	Rainy	ForestNearVillage	Forest near by the village_1	Cow	2017-07-30	D2	20	Night	Anopheles	undetermined	Neg	NEG
A0474	Rainy	ForestNearVillage	Forest near by the village_1	Cow	2017-07-30	D2	20	Night	Anopheles	undetermined	Neg	NEG
A0475	Rainy	ForestNearVillage	Forest near by the village_1	Cow	2017-07-30	D2	20	Night	Anopheles	undetermined	Neg	NEG
A0476	Rainy	ForestNearVillage	Forest near by the village_1	Cow	2017-07-30	D2	20	Night	Anopheles	undetermined	Neg	NEG	A. peditaeniatus
A0477	Rainy	ForestNearVillage	Forest near by the village_1	Cow	2017-07-30	D2	21	Night	Anopheles	undetermined	Neg	NEG
A0478	Rainy	ForestNearVillage	Forest near by the village_1	Cow	2017-07-30	D2	21	Night	Anopheles	undetermined	Neg	NEG
A0479	Rainy	ForestNearVillage	Forest near by the village_1	Cow	2017-07-30	D2	21	Night	Anopheles	undetermined	Neg	NEG
A0480	Rainy	ForestNearVillage	Forest near by the village_1	Cow	2017-07-30	D2	21	Night	Anopheles	undetermined	Neg	NEG
A0481	Rainy	ForestNearVillage	Forest near by the village_1	Cow	2017-07-30	D2	21	Night	Anopheles	undetermined	Neg	NEG
A0482	Rainy	ForestNearVillage	Forest near by the village_1	Cow	2017-07-30	D2	21	Night	Anopheles	undetermined	Neg	NEG	A. nitidus
A0483	Rainy	ForestNearVillage	Forest near by the village_1	Cow	2017-07-30	D2	21	Night	Anopheles	undetermined	Neg	NEG
A0484	Rainy	ForestNearVillage	Forest near by the village_1	Cow	2017-07-30	D2	21	Night	Anopheles	undetermined	Neg	NEG
A0485	Rainy	ForestNearVillage	Forest near by the village_1	Cow	2017-07-30	D2	21	Night	Anopheles	undetermined	Neg	NEG	A. peditaeniatus
A0486	Rainy	ForestNearVillage	Forest near by the village_1	Cow	2017-07-30	D2	21	Night	Anopheles	undetermined	Neg	NEG
A0487	Rainy	ForestNearVillage	Forest near by the village_1	Cow	2017-07-30	D2	21	Night	Anopheles	undetermined	Neg	NEG
A0488	Rainy	ForestNearVillage	Forest near by the village_1	Cow	2017-07-30	D2	21	Night	Anopheles	undetermined	Neg	NEG
A0489	Rainy	ForestNearVillage	Forest near by the village_1	Cow	2017-07-30	D2	21	Night	Anopheles	undetermined	Neg	NEG
A0490	Rainy	ForestNearVillage	Forest near by the village_1	Cow	2017-07-30	D2	21	Night	Anopheles	undetermined	Neg	NEG
A0491	Rainy	ForestNearVillage	Forest near by the village_1	Cow	2017-07-30	D2	21	Night	Anopheles	undetermined	Neg	NEG	A. peditaeniatus
A0492	Rainy	ForestNearVillage	Forest near by the village_1	Cow	2017-07-30	D2	21	Night	Anopheles	undetermined	Neg	NEG
A0493	Rainy	ForestNearVillage	Forest near by the village_1	Cow	2017-07-30	D2	21	Night	Anopheles	undetermined	Neg	NEG
A0494	Rainy	ForestNearVillage	Forest near by the village_1	Cow	2017-07-30	D2	21	Night	Anopheles	undetermined	Neg	NEG
A0495	Rainy	ForestNearVillage	Forest near by the village_1	Cow	2017-07-30	D2	21	Night	Anopheles	undetermined	Neg	NEG
A0496	Rainy	ForestNearVillage	Forest near by the village_1	Cow	2017-07-30	D2	21	Night	Anopheles	undetermined	Neg	NEG
A0497	Rainy	ForestNearVillage	Forest near by the village_1	Cow	2017-07-30	D2	21	Night	Anopheles	undetermined	Pos	Pv	A. nigerrimus
A0498	Rainy	ForestNearVillage	Forest near by the village_1	Cow	2017-07-30	D2	21	Night	Anopheles	undetermined	Pos	Pv	A. peditaeniatus
A0499	Rainy	ForestNearVillage	Forest near by the village_1	Cow	2017-07-30	D2	21	Night	Anopheles	undetermined	Neg	NEG
A0500	Rainy	ForestNearVillage	Forest near by the village_1	Cow	2017-07-30	D2	21	Night	Anopheles	undetermined	Neg	NEG
A0501	Rainy	ForestNearVillage	Forest near by the village_1	Cow	2017-07-30	D2	21	Night	Anopheles	undetermined	Pos	Pv	A. peditaeniatus
A0502	Rainy	ForestNearVillage	Forest near by the village_1	Cow	2017-07-30	D2	21	Night	Anopheles	undetermined	Neg	NEG
A0503	Rainy	ForestNearVillage	Forest near by the village_1	Cow	2017-07-30	D2	21	Night	Anopheles	undetermined	Neg	NEG
A0504	Rainy	ForestNearVillage	Forest near by the village_1	Cow	2017-07-30	D2	21	Night	Anopheles	undetermined	Neg	NEG
A0505	Rainy	ForestNearVillage	Forest near by the village_1	Cow	2017-07-30	D2	21	Night	Anopheles	undetermined	Neg	NEG
A0506	Rainy	ForestNearVillage	Forest near by the village_1	Cow	2017-07-30	D2	21	Night	Anopheles	undetermined	Neg	NEG
A0507	Rainy	ForestNearVillage	Forest near by the village_1	Cow	2017-07-30	D2	21	Night	Anopheles	kochi	Neg	NEG
A0508	Rainy	ForestNearVillage	Forest near by the village_1	Cow	2017-07-30	D2	21	Night	Anopheles	kochi	Neg	NEG
A0509	Rainy	ForestNearVillage	Forest near by the village_1	Cow	2017-07-30	D2	21	Night	Anopheles	kochi	Neg	NEG
A0510	Rainy	ForestNearVillage	Forest near by the village_1	Cow	2017-07-30	D2	21	Night	Anopheles	kochi	Neg	NEG
A0511	Rainy	ForestNearVillage	Forest near by the village_1	Cow	2017-07-30	D2	21	Night	Anopheles	kochi	Neg	NEG
A0512	Rainy	ForestNearVillage	Forest near by the village_1	Cow	2017-07-30	D2	21	Night	Anopheles	philippinensis	Neg	NEG
A0513	Rainy	ForestNearVillage	Forest near by the village_1	Cow	2017-07-30	D2	21	Night	Anopheles	philippinensis	Neg	NEG
A0514	Rainy	ForestNearVillage	Forest near by the village_1	Cow	2017-07-30	D2	21	Night	Anopheles	philippinensis	Neg	NEG	A. peditaeniatus
A0515	Rainy	ForestNearVillage	Forest near by the village_1	Cow	2017-07-30	D2	21	Night	Anopheles	philippinensis	Neg	NEG
A0516	Rainy	ForestNearVillage	Forest near by the village_1	Cow	2017-07-30	D2	21	Night	Anopheles	philippinensis	Neg	NEG
A0517	Rainy	ForestNearVillage	Forest near by the village_1	Cow	2017-07-30	D2	21	Night	Anopheles	philippinensis	Neg	NEG
A0518	Rainy	ForestNearVillage	Forest near by the village_1	Cow	2017-07-30	D2	21	Night	Anopheles	philippinensis	Neg	NEG
A0519	Rainy	ForestNearVillage	Forest near by the village_1	Cow	2017-07-30	D2	21	Night	Anopheles	philippinensis	Pos	Pv	A. nivipes
A0520	Rainy	ForestNearVillage	Forest near by the village_1	Cow	2017-07-30	D2	21	Night	Anopheles	philippinensis	Neg	NEG
A0521	Rainy	ForestNearVillage	Forest near by the village_1	Cow	2017-07-30	D2	21	Night	Anopheles	tessellatus	Neg	NEG
A0522	Rainy	ForestNearVillage	Forest near by the village_1	Cow	2017-07-30	D2	22	Night	Anopheles	philippinensis	Neg	NEG
A0523	Rainy	ForestNearVillage	Forest near by the village_1	Cow	2017-07-30	D2	22	Night	Anopheles	philippinensis	Neg	NEG
A0524	Rainy	ForestNearVillage	Forest near by the village_1	Cow	2017-07-30	D2	22	Night	Anopheles	philippinensis	Neg	NEG
A0525	Rainy	ForestNearVillage	Forest near by the village_1	Cow	2017-07-30	D2	22	Night	Anopheles	philippinensis	Neg	NEG
A0526	Rainy	ForestNearVillage	Forest near by the village_1	Cow	2017-07-30	D2	22	Night	Anopheles	philippinensis	Neg	NEG
A0527	Rainy	ForestNearVillage	Forest near by the village_1	Cow	2017-07-30	D2	22	Night	Anopheles	philippinensis	Neg	NEG
A0528	Rainy	ForestNearVillage	Forest near by the village_1	Cow	2017-07-30	D2	22	Night	Anopheles	kochi	Neg	NEG
A0529	Rainy	ForestNearVillage	Forest near by the village_1	Cow	2017-07-30	D2	22	Night	Anopheles	kochi	Neg	NEG
A0530	Rainy	ForestNearVillage	Forest near by the village_1	Cow	2017-07-30	D2	22	Night	Anopheles	undetermined	Neg	NEG
A0531	Rainy	ForestNearVillage	Forest near by the village_1	Cow	2017-07-30	D2	22	Night	Anopheles	barbirostris	Pos	Pv	A. peditaeniatus
A0532	Rainy	ForestNearVillage	Forest near by the village_1	Cow	2017-07-30	D2	22	Night	Anopheles	barbirostris	Neg	NEG
A0533	Rainy	ForestNearVillage	Forest near by the village_1	Cow	2017-07-30	D2	22	Night	Anopheles	barbirostris	Neg	NEG
A0534	Rainy	ForestNearVillage	Forest near by the village_1	Cow	2017-07-30	D2	22	Night	Anopheles	barbirostris	Neg	NEG
A0535	Rainy	ForestNearVillage	Forest near by the village_1	Cow	2017-07-30	D2	22	Night	Anopheles	barbirostris	Neg	NEG
A0536	Rainy	ForestNearVillage	Forest near by the village_1	Cow	2017-07-30	D2	22	Night	Anopheles	barbirostris	Neg	NEG
A0537	Rainy	ForestNearVillage	Forest near by the village_1	Cow	2017-07-30	D2	22	Night	Anopheles	barbirostris	Neg	NEG
A0538	Rainy	ForestNearVillage	Forest near by the village_1	Cow	2017-07-30	D2	22	Night	Anopheles	barbirostris	Neg	NEG
A0539	Rainy	ForestNearVillage	Forest near by the village_1	Cow	2017-07-30	D2	22	Night	Anopheles	barbirostris	Neg	NEG
A0540	Rainy	ForestNearVillage	Forest near by the village_1	Cow	2017-07-30	D2	22	Night	Anopheles	barbirostris	Neg	NEG
A0541	Rainy	ForestNearVillage	Forest near by the village_1	Cow	2017-07-30	D2	22	Night	Anopheles	barbirostris	Neg	NEG
A0542	Rainy	ForestNearVillage	Forest near by the village_1	Cow	2017-07-30	D2	22	Night	Anopheles	barbirostris	Neg	NEG
A0543	Rainy	ForestNearVillage	Forest near by the village_1	Cow	2017-07-30	D2	22	Night	Anopheles	barbirostris	Neg	NEG
A0544	Rainy	ForestNearVillage	Forest near by the village_1	Cow	2017-07-30	D2	22	Night	Anopheles	barbirostris	Neg	NEG
A0545	Rainy	ForestNearVillage	Forest near by the village_1	Cow	2017-07-30	D2	22	Night	Anopheles	barbirostris	Neg	NEG
A0546	Rainy	ForestNearVillage	Forest near by the village_1	Cow	2017-07-30	D2	22	Night	Anopheles	barbirostris	Neg	NEG
A0547	Rainy	ForestNearVillage	Forest near by the village_1	Cow	2017-07-30	D2	22	Night	Anopheles	barbirostris	Neg	NEG
A0548	Rainy	ForestNearVillage	Forest near by the village_1	Cow	2017-07-30	D2	22	Night	Anopheles	barbirostris	Neg	NEG	A. peditaeniatus
A0549	Rainy	ForestNearVillage	Forest near by the village_1	Cow	2017-07-30	D2	22	Night	Anopheles	barbirostris	Neg	NEG
A0550	Rainy	ForestNearVillage	Forest near by the village_1	Cow	2017-07-30	D2	22	Night	Anopheles	barbirostris	Neg	NEG
A0551	Rainy	ForestNearVillage	Forest near by the village_1	Cow	2017-07-30	D2	22	Night	Anopheles	barbirostris	Neg	NEG	A. peditaeniatus
A0552	Rainy	ForestNearVillage	Forest near by the village_1	Cow	2017-07-30	D2	22	Night	Anopheles	barbirostris	Neg	NEG
A0553	Rainy	ForestNearVillage	Forest near by the village_1	Cow	2017-07-30	D2	22	Night	Anopheles	barbirostris	Neg	NEG	A. nitidus
A0554	Rainy	ForestNearVillage	Forest near by the village_1	Cow	2017-07-30	D2	22	Night	Anopheles	barbirostris	Neg	NEG
A0555	Rainy	ForestNearVillage	Forest near by the village_1	Cow	2017-07-30	D2	22	Night	Anopheles	barbirostris	Neg	NEG
A0556	Rainy	ForestNearVillage	Forest near by the village_1	Cow	2017-07-30	D2	22	Night	Anopheles	barbirostris	Neg	NEG
A0557	Rainy	ForestNearVillage	Forest near by the village_1	Cow	2017-07-30	D2	22	Night	Anopheles	barbirostris	Neg	NEG
A0558	Rainy	ForestNearVillage	Forest near by the village_1	Cow	2017-07-30	D2	22	Night	Anopheles	barbirostris	Neg	NEG
A0559	Rainy	ForestNearVillage	Forest near by the village_1	Cow	2017-07-30	D2	22	Night	Anopheles	barbirostris	Neg	NEG
A0560	Rainy	ForestNearVillage	Forest near by the village_1	Cow	2017-07-30	D2	22	Night	Anopheles	barbirostris	Neg	NEG
A0561	Rainy	ForestNearVillage	Forest near by the village_1	Cow	2017-07-30	D2	22	Night	Anopheles	barbirostris	Neg	NEG
A0562	Rainy	ForestNearVillage	Forest near by the village_1	Cow	2017-07-30	D2	22	Night	Anopheles	barbirostris	Neg	NEG
A0563	Rainy	ForestNearVillage	Forest near by the village_1	Cow	2017-07-30	D2	22	Night	Anopheles	barbirostris	Neg	NEG
A0564	Rainy	ForestNearVillage	Forest near by the village_1	Cow	2017-07-30	D2	22	Night	Anopheles	barbirostris	Neg	NEG
A0565	Rainy	ForestNearVillage	Forest near by the village_1	Cow	2017-07-30	D2	22	Night	Anopheles	barbirostris	Neg	NEG	A. peditaeniatus
A0566	Rainy	ForestNearVillage	Forest near by the village_1	Cow	2017-07-30	D2	22	Night	Anopheles	barbirostris	Neg	NEG
A0567	Rainy	ForestNearVillage	Forest near by the village_1	Cow	2017-07-30	D2	22	Night	Anopheles	barbirostris	Neg	NEG
A0568	Rainy	ForestNearVillage	Forest near by the village_1	Cow	2017-07-30	D2	22	Night	Anopheles	barbirostris	Neg	NEG
A0569	Rainy	ForestNearVillage	Forest near by the village_1	Cow	2017-07-30	D2	22	Night	Anopheles	barbirostris	Neg	NEG
A0570	Rainy	ForestNearVillage	Forest near by the village_1	Cow	2017-07-30	D2	22	Night	Anopheles	barbirostris	Neg	NEG	A. peditaeniatus
A0571	Rainy	ForestNearVillage	Forest near by the village_1	Cow	2017-07-30	D2	22	Night	Anopheles	barbirostris	Neg	NEG	A. peditaeniatus
A0572	Rainy	ForestNearVillage	Forest near by the village_1	Cow	2017-07-30	D2	22	Night	Anopheles	barbirostris	Neg	NEG
A0573	Rainy	ForestNearVillage	Forest near by the village_1	Cow	2017-07-30	D2	23	Night	Anopheles	undetermined	Neg	NEG
A0574	Rainy	ForestNearVillage	Forest near by the village_1	Cow	2017-07-30	D2	23	Night	Anopheles	undetermined	Neg	NEG
A0575	Rainy	ForestNearVillage	Forest near by the village_1	Cow	2017-07-30	D2	23	Night	Anopheles	undetermined	Neg	NEG
A0576	Rainy	ForestNearVillage	Forest near by the village_1	Cow	2017-07-30	D2	23	Night	Anopheles	undetermined	Neg	NEG
A0577	Rainy	ForestNearVillage	Forest near by the village_1	Cow	2017-07-30	D2	23	Night	Anopheles	undetermined	Neg	NEG	A. peditaeniatus
A0578	Rainy	ForestNearVillage	Forest near by the village_1	Cow	2017-07-30	D2	23	Night	Anopheles	undetermined	Neg	NEG
A0579	Rainy	ForestNearVillage	Forest near by the village_1	Cow	2017-07-30	D2	23	Night	Anopheles	undetermined	Neg	NEG
A0580	Rainy	ForestNearVillage	Forest near by the village_1	Cow	2017-07-30	D2	23	Night	Anopheles	undetermined	Neg	NEG
A0581	Rainy	ForestNearVillage	Forest near by the village_1	Cow	2017-07-30	D2	23	Night	Anopheles	undetermined	Neg	NEG
A0582	Rainy	ForestNearVillage	Forest near by the village_1	Cow	2017-07-30	D2	23	Night	Anopheles	undetermined	Neg	NEG
A0583	Rainy	ForestNearVillage	Forest near by the village_1	Cow	2017-07-30	D2	23	Night	Anopheles	undetermined	Pos	Pv	A. nigerrimus
A0584	Rainy	ForestNearVillage	Forest near by the village_1	Cow	2017-07-30	D2	23	Night	Anopheles	undetermined	Neg	NEG
A0585	Rainy	ForestNearVillage	Forest near by the village_1	Cow	2017-07-30	D2	23	Night	Anopheles	undetermined	Neg	NEG
A0586	Rainy	ForestNearVillage	Forest near by the village_1	Cow	2017-07-30	D2	23	Night	Anopheles	undetermined	Neg	NEG
A0587	Rainy	ForestNearVillage	Forest near by the village_1	Cow	2017-07-30	D2	23	Night	Anopheles	undetermined	Neg	NEG
A0588	Rainy	ForestNearVillage	Forest near by the village_1	Cow	2017-07-30	D2	23	Night	Anopheles	undetermined	Neg	NEG
A0589	Rainy	ForestNearVillage	Forest near by the village_1	Cow	2017-07-30	D2	23	Night	Anopheles	undetermined	Neg	NEG
A0590	Rainy	ForestNearVillage	Forest near by the village_1	Cow	2017-07-30	D2	23	Night	Anopheles	undetermined	Neg	NEG
A0591	Rainy	ForestNearVillage	Forest near by the village_1	Cow	2017-07-30	D2	23	Night	Anopheles	undetermined	Neg	NEG
A0592	Rainy	ForestNearVillage	Forest near by the village_1	Cow	2017-07-30	D2	23	Night	Anopheles	undetermined	Neg	NEG
A0593	Rainy	ForestNearVillage	Forest near by the village_1	Cow	2017-07-30	D2	23	Night	Anopheles	undetermined	Neg	NEG
A0594	Rainy	ForestNearVillage	Forest near by the village_1	Cow	2017-07-30	D2	23	Night	Anopheles	undetermined	Neg	NEG
A0595	Rainy	ForestNearVillage	Forest near by the village_1	Cow	2017-07-30	D2	23	Night	Anopheles	undetermined	Neg	NEG
A0596	Rainy	ForestNearVillage	Forest near by the village_1	Cow	2017-07-30	D2	23	Night	Anopheles	undetermined	Neg	NEG
A0597	Rainy	ForestNearVillage	Forest near by the village_1	Cow	2017-07-30	D2	23	Night	Anopheles	undetermined	Neg	NEG
A0598	Rainy	ForestNearVillage	Forest near by the village_1	Cow	2017-07-30	D2	23	Night	Anopheles	barbirostris	Neg	NEG
A0599	Rainy	ForestNearVillage	Forest near by the village_1	Cow	2017-07-30	D2	23	Night	Anopheles	barbirostris	Neg	NEG
A0600	Rainy	ForestNearVillage	Forest near by the village_1	Cow	2017-07-30	D2	23	Night	Anopheles	barbirostris	Neg	NEG
A0601	Rainy	ForestNearVillage	Forest near by the village_1	Cow	2017-07-30	D2	23	Night	Anopheles	barbirostris	Neg	NEG
A0602	Rainy	ForestNearVillage	Forest near by the village_1	Cow	2017-07-30	D2	23	Night	Anopheles	philippinensis	Neg	NEG
A0603	Rainy	ForestNearVillage	Forest near by the village_1	Cow	2017-07-30	D2	23	Night	Anopheles	philippinensis	Neg	NEG
A0604	Rainy	ForestNearVillage	Forest near by the village_1	Cow	2017-07-30	D2	23	Night	Anopheles	philippinensis	Neg	NEG
A0605	Rainy	ForestNearVillage	Forest near by the village_1	Cow	2017-07-30	D2	23	Night	Anopheles	philippinensis	Neg	NEG
A0606	Rainy	ForestNearVillage	Forest near by the village_1	Cow	2017-07-30	D2	23	Night	Anopheles	kochi	Neg	NEG
A0607	Rainy	ForestNearVillage	Forest near by the village_1	Cow	2017-07-30	D2	23	Night	Anopheles	kochi	Neg	NEG
A0608	Rainy	ForestNearVillage	Forest near by the village_1	Cow	2017-07-30	D2	23	Night	Anopheles	maculatus	Neg	NEG	A. maculatus
A0609	Rainy	ForestNearVillage	Forest near by the village_1	Cow	2017-07-30	D2	23	Night	Anopheles	karwari	Neg	NEG
A0610	Rainy	ForestNearVillage	Forest near by the village_1	Cow	2017-07-30	D2	24	Night	Anopheles	philippinensis	Neg	NEG
A0611	Rainy	ForestNearVillage	Forest near by the village_1	Cow	2017-07-30	D2	24	Night	Anopheles	philippinensis	Neg	NEG	A. nivipes
A0612	Rainy	ForestNearVillage	Forest near by the village_1	Cow	2017-07-30	D2	24	Night	Anopheles	philippinensis	Neg	NEG
A0613	Rainy	ForestNearVillage	Forest near by the village_1	Cow	2017-07-30	D2	24	Night	Anopheles	philippinensis	Neg	NEG
A0614	Rainy	ForestNearVillage	Forest near by the village_1	Cow	2017-07-30	D2	24	Night	Anopheles	philippinensis	Neg	NEG
A0615	Rainy	ForestNearVillage	Forest near by the village_1	Cow	2017-07-30	D2	24	Night	Anopheles	philippinensis	Neg	NEG
A0616	Rainy	ForestNearVillage	Forest near by the village_1	Cow	2017-07-30	D2	24	Night	Anopheles	philippinensis	Neg	NEG
A0617	Rainy	ForestNearVillage	Forest near by the village_1	Cow	2017-07-30	D2	24	Night	Anopheles	philippinensis	Neg	NEG
A0618	Rainy	ForestNearVillage	Forest near by the village_1	Cow	2017-07-30	D2	24	Night	Anopheles	philippinensis	Neg	NEG
A0619	Rainy	ForestNearVillage	Forest near by the village_1	Cow	2017-07-30	D2	24	Night	Anopheles	philippinensis	Neg	NEG
A0620	Rainy	ForestNearVillage	Forest near by the village_1	Cow	2017-07-30	D2	24	Night	Anopheles	kochi	Neg	NEG
A0621	Rainy	ForestNearVillage	Forest near by the village_1	Cow	2017-07-30	D2	24	Night	Anopheles	barbirostris	Neg	NEG
A0622	Rainy	ForestNearVillage	Forest near by the village_1	Cow	2017-07-30	D2	24	Night	Anopheles	barbirostris	Neg	NEG
A0623	Rainy	ForestNearVillage	Forest near by the village_1	Cow	2017-07-30	D2	24	Night	Anopheles	barbirostris	Neg	NEG
A0624	Rainy	ForestNearVillage	Forest near by the village_1	Cow	2017-07-30	D2	24	Night	Anopheles	barbirostris	Neg	NEG
A0625	Rainy	ForestNearVillage	Forest near by the village_1	Cow	2017-07-30	D2	24	Night	Anopheles	barbirostris	Pos	Pv	A. peditaeniatus
A0626	Rainy	ForestNearVillage	Forest near by the village_1	Cow	2017-07-30	D2	24	Night	Anopheles	barbirostris	Neg	NEG
A0627	Rainy	ForestNearVillage	Forest near by the village_1	Cow	2017-07-30	D2	24	Night	Anopheles	barbirostris	Neg	NEG
A0628	Rainy	ForestNearVillage	Forest near by the village_1	Cow	2017-07-30	D2	24	Night	Anopheles	barbirostris	Neg	NEG
A0629	Rainy	ForestNearVillage	Forest near by the village_1	Cow	2017-07-30	D2	24	Night	Anopheles	barbirostris	Neg	NEG
A0630	Rainy	ForestNearVillage	Forest near by the village_1	Cow	2017-07-30	D2	24	Night	Anopheles	barbirostris	Neg	NEG
A0631	Rainy	ForestNearVillage	Forest near by the village_1	Cow	2017-07-30	D2	24	Night	Anopheles	barbirostris	Neg	NEG
A0632	Rainy	ForestNearVillage	Forest near by the village_1	Cow	2017-07-30	D2	24	Night	Anopheles	barbirostris	Neg	NEG
A0633	Rainy	ForestNearVillage	Forest near by the village_1	Cow	2017-07-30	D2	24	Night	Anopheles	barbirostris	Neg	NEG
A0634	Rainy	ForestNearVillage	Forest near by the village_1	Cow	2017-07-30	D2	24	Night	Anopheles	barbirostris	Neg	NEG
A0635	Rainy	ForestNearVillage	Forest near by the village_1	Cow	2017-07-30	D2	24	Night	Anopheles	barbirostris	Neg	NEG
A0636	Rainy	ForestNearVillage	Forest near by the village_1	Cow	2017-07-30	D2	24	Night	Anopheles	barbirostris	Neg	NEG
A0637	Rainy	ForestNearVillage	Forest near by the village_1	Cow	2017-07-30	D2	24	Night	Anopheles	barbirostris	Neg	NEG
A0638	Rainy	ForestNearVillage	Forest near by the village_1	Cow	2017-07-30	D2	24	Night	Anopheles	barbirostris	Neg	NEG
A0639	Rainy	ForestNearVillage	Forest near by the village_1	Cow	2017-07-30	D2	24	Night	Anopheles	undetermined	Neg	NEG
A0640	Rainy	ForestNearVillage	Forest near by the village_1	Cow	2017-07-30	D2	24	Night	Anopheles	undetermined	Neg	NEG
A0641	Rainy	ForestNearVillage	Forest near by the village_1	Cow	2017-07-30	D2	24	Night	Anopheles	undetermined	Neg	NEG
A0642	Rainy	ForestNearVillage	Forest near by the village_1	Cow	2017-07-30	D2	24	Night	Anopheles	undetermined	Neg	NEG
A0643	Rainy	ForestNearVillage	Forest near by the village_1	Cow	2017-07-30	D2	24	Night	Anopheles	undetermined	Neg	NEG
A0644	Rainy	ForestNearVillage	Forest near by the village_1	Cow	2017-07-30	D2	24	Night	Anopheles	undetermined	Neg	NEG
A0645	Rainy	ForestNearVillage	Forest near by the village_1	Cow	2017-07-30	D2	24	Night	Anopheles	undetermined	Neg	NEG
A0646	Rainy	ForestNearVillage	Forest near by the village_1	Cow	2017-07-30	D2	24	Night	Anopheles	undetermined	Neg	NEG
A0647	Rainy	ForestNearVillage	Forest near by the village_1	Cow	2017-07-30	D2	24	Night	Anopheles	undetermined	Neg	NEG
A0648	Rainy	ForestNearVillage	Forest near by the village_1	Cow	2017-07-30	D2	24	Night	Anopheles	undetermined	Neg	NEG
A0649	Rainy	ForestNearVillage	Forest near by the village_1	Cow	2017-07-30	D2	24	Night	Anopheles	undetermined	Neg	NEG
A0650	Rainy	ForestNearVillage	Forest near by the village_1	Cow	2017-07-31	D2	1	Night	Anopheles	philippinensis	Neg	NEG
A0651	Rainy	ForestNearVillage	Forest near by the village_1	Cow	2017-07-31	D2	1	Night	Anopheles	philippinensis	Neg	NEG
A0652	Rainy	ForestNearVillage	Forest near by the village_1	Cow	2017-07-31	D2	1	Night	Anopheles	philippinensis	Neg	NEG
A0653	Rainy	ForestNearVillage	Forest near by the village_1	Cow	2017-07-31	D2	1	Night	Anopheles	philippinensis	Neg	NEG
A0654	Rainy	ForestNearVillage	Forest near by the village_1	Cow	2017-07-31	D2	1	Night	Anopheles	philippinensis	Neg	NEG
A0655	Rainy	ForestNearVillage	Forest near by the village_1	Cow	2017-07-31	D2	1	Night	Anopheles	philippinensis	Neg	NEG
A0656	Rainy	ForestNearVillage	Forest near by the village_1	Cow	2017-07-31	D2	1	Night	Anopheles	philippinensis	Neg	NEG	A. philippenensis
A0657	Rainy	ForestNearVillage	Forest near by the village_1	Cow	2017-07-31	D2	1	Night	Anopheles	philippinensis	Neg	NEG
A0658	Rainy	ForestNearVillage	Forest near by the village_1	Cow	2017-07-31	D2	1	Night	Anopheles	undetermined	Neg	NEG
A0659	Rainy	ForestNearVillage	Forest near by the village_1	Cow	2017-07-31	D2	1	Night	Anopheles	undetermined	Neg	NEG
A0660	Rainy	ForestNearVillage	Forest near by the village_1	Cow	2017-07-31	D2	1	Night	Anopheles	undetermined	Neg	NEG
A0661	Rainy	ForestNearVillage	Forest near by the village_1	Cow	2017-07-31	D2	1	Night	Anopheles	undetermined	Neg	NEG
A0662	Rainy	ForestNearVillage	Forest near by the village_1	Cow	2017-07-31	D2	1	Night	Anopheles	undetermined	Neg	NEG
A0663	Rainy	ForestNearVillage	Forest near by the village_1	Cow	2017-07-31	D2	1	Night	Anopheles	undetermined	Neg	NEG
A0664	Rainy	ForestNearVillage	Forest near by the village_1	Cow	2017-07-31	D2	1	Night	Anopheles	undetermined	Neg	NEG
A0665	Rainy	ForestNearVillage	Forest near by the village_1	Cow	2017-07-31	D2	1	Night	Anopheles	karwari	Neg	NEG
A0666	Rainy	ForestNearVillage	Forest near by the village_1	Cow	2017-07-31	D2	1	Night	Anopheles	karwari	Neg	NEG
A0667	Rainy	ForestNearVillage	Forest near by the village_1	Cow	2017-07-31	D2	1	Night	Anopheles	kochi	Neg	NEG
A0668	Rainy	ForestNearVillage	Forest near by the village_1	Cow	2017-07-31	D2	1	Night	Anopheles	kochi	Neg	NEG
A0669	Rainy	ForestNearVillage	Forest near by the village_1	Cow	2017-07-31	D2	1	Night	Anopheles	barbirostris	Neg	NEG
A0670	Rainy	ForestNearVillage	Forest near by the village_1	Cow	2017-07-31	D2	1	Night	Anopheles	barbirostris	Neg	NEG
A0671	Rainy	ForestNearVillage	Forest near by the village_1	Cow	2017-07-31	D2	2	Night	Anopheles	barbirostris	Neg	NEG
A0672	Rainy	ForestNearVillage	Forest near by the village_1	Cow	2017-07-31	D2	2	Night	Anopheles	kochi	Neg	NEG
A0673	Rainy	ForestNearVillage	Forest near by the village_1	Cow	2017-07-31	D2	2	Night	Anopheles	philippinensis	Neg	NEG
A0674	Rainy	ForestNearVillage	Forest near by the village_1	Cow	2017-07-31	D2	2	Night	Anopheles	philippinensis	Neg	NEG
A0675	Rainy	ForestNearVillage	Forest near by the village_1	Cow	2017-07-31	D2	2	Night	Anopheles	philippinensis	Neg	NEG
A0676	Rainy	ForestNearVillage	Forest near by the village_1	Cow	2017-07-31	D2	2	Night	Anopheles	philippinensis	Neg	NEG
A0677	Rainy	ForestNearVillage	Forest near by the village_1	Cow	2017-07-31	D2	2	Night	Anopheles	philippinensis	Neg	NEG
A0678	Rainy	ForestNearVillage	Forest near by the village_1	Cow	2017-07-31	D2	2	Night	Anopheles	philippinensis	Neg	NEG
A0679	Rainy	ForestNearVillage	Forest near by the village_1	Cow	2017-07-31	D2	2	Night	Anopheles	hyrcanus	Neg	NEG
A0680	Rainy	ForestNearVillage	Forest near by the village_1	Cow	2017-07-31	D2	2	Night	Anopheles	hyrcanus	Neg	NEG
A0681	Rainy	ForestNearVillage	Forest near by the village_1	Cow	2017-07-31	D2	2	Night	Anopheles	hyrcanus	Neg	NEG
A0682	Rainy	ForestNearVillage	Forest near by the village_1	Cow	2017-07-31	D2	2	Night	Anopheles	hyrcanus	Neg	NEG
A0683	Rainy	ForestNearVillage	Forest near by the village_1	Cow	2017-07-31	D2	2	Night	Anopheles	hyrcanus	Neg	NEG
A0684	Rainy	ForestNearVillage	Forest near by the village_1	Cow	2017-07-31	D2	2	Night	Anopheles	hyrcanus	Neg	NEG
A0685	Rainy	ForestNearVillage	Forest near by the village_1	Cow	2017-07-31	D2	2	Night	Anopheles	hyrcanus	Neg	NEG
A0686	Rainy	ForestNearVillage	Forest near by the village_1	Cow	2017-07-31	D2	2	Night	Anopheles	hyrcanus	Neg	NEG
A0687	Rainy	ForestNearVillage	Forest near by the village_1	Cow	2017-07-31	D2	2	Night	Anopheles	hyrcanus	Pos	Pv	A. peditaeniatus
A0688	Rainy	ForestNearVillage	Forest near by the village_1	Cow	2017-07-31	D2	2	Night	Anopheles	hyrcanus	Neg	NEG
A0689	Rainy	ForestNearVillage	Forest near by the village_1	Cow	2017-07-31	D2	2	Night	Anopheles	hyrcanus	Neg	NEG
A0690	Rainy	ForestNearVillage	Forest near by the village_1	Cow	2017-07-31	D2	2	Night	Anopheles	hyrcanus	Neg	NEG
A0691	Rainy	ForestNearVillage	Forest near by the village_1	Cow	2017-07-31	D2	2	Night	Anopheles	maculatus	Neg	NEG
A0692	Rainy	ForestNearVillage	Forest near by the village_1	Cow	2017-07-31	D2	2	Night	Anopheles	undetermined	Neg	NEG
A0693	Rainy	ForestNearVillage	Forest near by the village_1	Cow	2017-07-31	D2	2	Night	Anopheles	undetermined	Neg	NEG
A0694	Rainy	ForestNearVillage	Forest near by the village_1	Cow	2017-07-31	D2	2	Night	Anopheles	undetermined	Neg	NEG
A0695	Rainy	ForestNearVillage	Forest near by the village_1	Cow	2017-07-31	D2	2	Night	Anopheles	undetermined	Neg	NEG
A0696	Rainy	ForestNearVillage	Forest near by the village_1	Cow	2017-07-31	D2	3	Night	Anopheles	hyrcanus	Neg	NEG
A0697	Rainy	ForestNearVillage	Forest near by the village_1	Cow	2017-07-31	D2	3	Night	Anopheles	hyrcanus	Neg	NEG
A0698	Rainy	ForestNearVillage	Forest near by the village_1	Cow	2017-07-31	D2	3	Night	Anopheles	hyrcanus	Neg	NEG
A0699	Rainy	ForestNearVillage	Forest near by the village_1	Cow	2017-07-31	D2	3	Night	Anopheles	hyrcanus	Neg	NEG
A0700	Rainy	ForestNearVillage	Forest near by the village_1	Cow	2017-07-31	D2	3	Night	Anopheles	hyrcanus	Neg	NEG
A0701	Rainy	ForestNearVillage	Forest near by the village_1	Cow	2017-07-31	D2	3	Night	Anopheles	hyrcanus	Neg	NEG
A0702	Rainy	ForestNearVillage	Forest near by the village_1	Cow	2017-07-31	D2	3	Night	Anopheles	hyrcanus	Neg	NEG
A0703	Rainy	ForestNearVillage	Forest near by the village_1	Cow	2017-07-31	D2	3	Night	Anopheles	hyrcanus	Pos	Pv	A. nigerrimus
A0704	Rainy	ForestNearVillage	Forest near by the village_1	Cow	2017-07-31	D2	3	Night	Anopheles	hyrcanus	Neg	NEG
A0705	Rainy	ForestNearVillage	Forest near by the village_1	Cow	2017-07-31	D2	3	Night	Anopheles	hyrcanus	Neg	NEG
A0706	Rainy	ForestNearVillage	Forest near by the village_1	Cow	2017-07-31	D2	3	Night	Anopheles	hyrcanus	Neg	NEG
A0707	Rainy	ForestNearVillage	Forest near by the village_1	Cow	2017-07-31	D2	3	Night	Anopheles	philippinensis	Neg	NEG
A0708	Rainy	ForestNearVillage	Forest near by the village_1	Cow	2017-07-31	D2	3	Night	Anopheles	philippinensis	Neg	NEG
A0709	Rainy	ForestNearVillage	Forest near by the village_1	Cow	2017-07-31	D2	3	Night	Anopheles	philippinensis	Neg	NEG
A0710	Rainy	ForestNearVillage	Forest near by the village_1	Cow	2017-07-31	D2	3	Night	Anopheles	philippinensis	Neg	NEG
A0711	Rainy	ForestNearVillage	Forest near by the village_1	Cow	2017-07-31	D2	3	Night	Anopheles	philippinensis	Neg	NEG
A0712	Rainy	ForestNearVillage	Forest near by the village_1	Cow	2017-07-31	D2	3	Night	Anopheles	philippinensis	Neg	NEG
A0713	Rainy	ForestNearVillage	Forest near by the village_1	Cow	2017-07-31	D2	3	Night	Anopheles	philippinensis	Neg	NEG
A0714	Rainy	ForestNearVillage	Forest near by the village_1	Cow	2017-07-31	D2	3	Night	Anopheles	karwari	Neg	NEG
A0715	Rainy	ForestNearVillage	Forest near by the village_1	Cow	2017-07-31	D2	3	Night	Anopheles	karwari	Neg	NEG
A0716	Rainy	ForestNearVillage	Forest near by the village_1	Cow	2017-07-31	D2	4	Night	Anopheles	hyrcanus	Neg	NEG
A0717	Rainy	ForestNearVillage	Forest near by the village_1	Cow	2017-07-31	D2	4	Night	Anopheles	hyrcanus	Neg	NEG
A0718	Rainy	ForestNearVillage	Forest near by the village_1	Cow	2017-07-31	D2	4	Night	Anopheles	hyrcanus	Neg	NEG
A0719	Rainy	ForestNearVillage	Forest near by the village_1	Cow	2017-07-31	D2	4	Night	Anopheles	hyrcanus	Neg	NEG
A0720	Rainy	ForestNearVillage	Forest near by the village_1	Cow	2017-07-31	D2	4	Night	Anopheles	hyrcanus	Neg	NEG	A. peditaeniatus
A0721	Rainy	ForestNearVillage	Forest near by the village_1	Cow	2017-07-31	D2	4	Night	Anopheles	hyrcanus	Pos	Pv	A. peditaeniatus
A0722	Rainy	ForestNearVillage	Forest near by the village_1	Cow	2017-07-31	D2	4	Night	Anopheles	hyrcanus	Neg	NEG
A0723	Rainy	ForestNearVillage	Forest near by the village_1	Cow	2017-07-31	D2	4	Night	Anopheles	hyrcanus	Neg	NEG
A0724	Rainy	ForestNearVillage	Forest near by the village_1	Cow	2017-07-31	D2	4	Night	Anopheles	hyrcanus	Neg	NEG
A0725	Rainy	ForestNearVillage	Forest near by the village_1	Cow	2017-07-31	D2	4	Night	Anopheles	hyrcanus	Neg	NEG	A. peditaeniatus
A0726	Rainy	ForestNearVillage	Forest near by the village_1	Cow	2017-07-31	D2	4	Night	Anopheles	hyrcanus	Neg	NEG
A0727	Rainy	ForestNearVillage	Forest near by the village_1	Cow	2017-07-31	D2	4	Night	Anopheles	hyrcanus	Neg	NEG
A0728	Rainy	ForestNearVillage	Forest near by the village_1	Cow	2017-07-31	D2	4	Night	Anopheles	hyrcanus	Neg	NEG
A0729	Rainy	ForestNearVillage	Forest near by the village_1	Cow	2017-07-31	D2	4	Night	Anopheles	hyrcanus	Neg	NEG
A0730	Rainy	ForestNearVillage	Forest near by the village_1	Cow	2017-07-31	D2	4	Night	Anopheles	hyrcanus	Neg	NEG
A0731	Rainy	ForestNearVillage	Forest near by the village_1	Cow	2017-07-31	D2	4	Night	Anopheles	hyrcanus	Neg	NEG
A0732	Rainy	ForestNearVillage	Forest near by the village_1	Cow	2017-07-31	D2	4	Night	Anopheles	hyrcanus	Neg	NEG
A0733	Rainy	ForestNearVillage	Forest near by the village_1	Cow	2017-07-31	D2	4	Night	Anopheles	hyrcanus	Neg	NEG
A0734	Rainy	ForestNearVillage	Forest near by the village_1	Cow	2017-07-31	D2	4	Night	Anopheles	hyrcanus	Neg	NEG
A0735	Rainy	ForestNearVillage	Forest near by the village_1	Cow	2017-07-31	D2	4	Night	Anopheles	hyrcanus	Neg	NEG
A0736	Rainy	ForestNearVillage	Forest near by the village_1	Cow	2017-07-31	D2	4	Night	Anopheles	hyrcanus	Neg	NEG
A0737	Rainy	ForestNearVillage	Forest near by the village_1	Cow	2017-07-31	D2	4	Night	Anopheles	hyrcanus	Neg	NEG	A. peditaeniatus
A0738	Rainy	ForestNearVillage	Forest near by the village_1	Cow	2017-07-31	D2	4	Night	Anopheles	hyrcanus	NA	NA
A0739	Rainy	ForestNearVillage	Forest near by the village_1	Cow	2017-07-31	D2	4	Night	Anopheles	hyrcanus	Pos	Pv	A. peditaeniatus
A0740	Rainy	ForestNearVillage	Forest near by the village_1	Cow	2017-07-31	D2	4	Night	Anopheles	hyrcanus	Neg	NEG
A0741	Rainy	ForestNearVillage	Forest near by the village_1	Cow	2017-07-31	D2	4	Night	Anopheles	hyrcanus	Neg	NEG
A0742	Rainy	ForestNearVillage	Forest near by the village_1	Cow	2017-07-31	D2	4	Night	Anopheles	hyrcanus	Neg	NEG
A0743	Rainy	ForestNearVillage	Forest near by the village_1	Cow	2017-07-31	D2	4	Night	Anopheles	hyrcanus	Pos	Pv	A. aconitus
A0744	Rainy	ForestNearVillage	Forest near by the village_1	Cow	2017-07-31	D2	4	Night	Anopheles	philippinensis	Neg	NEG
A0745	Rainy	ForestNearVillage	Forest near by the village_1	Cow	2017-07-31	D2	4	Night	Anopheles	philippinensis	Neg	NEG	A. nivipes
A0746	Rainy	ForestNearVillage	Forest near by the village_1	Cow	2017-07-31	D2	4	Night	Anopheles	philippinensis	Neg	NEG
A0747	Rainy	ForestNearVillage	Forest near by the village_1	Cow	2017-07-31	D2	4	Night	Anopheles	philippinensis	Neg	NEG
A0748	Rainy	ForestNearVillage	Forest near by the village_1	Cow	2017-07-31	D2	4	Night	Anopheles	philippinensis	Neg	NEG
A0749	Rainy	ForestNearVillage	Forest near by the village_1	Cow	2017-07-31	D2	4	Night	Anopheles	philippinensis	Neg	NEG
A0750	Rainy	ForestNearVillage	Forest near by the village_1	Cow	2017-07-31	D2	4	Night	Anopheles	philippinensis	Neg	NEG
A0751	Rainy	ForestNearVillage	Forest near by the village_1	Cow	2017-07-31	D2	4	Night	Anopheles	philippinensis	Neg	NEG
A0752	Rainy	ForestNearVillage	Forest near by the village_1	Cow	2017-07-31	D2	4	Night	Anopheles	philippinensis	Neg	NEG
A0753	Rainy	ForestNearVillage	Forest near by the village_1	Cow	2017-07-31	D2	4	Night	Anopheles	philippinensis	Neg	NEG
A0754	Rainy	ForestNearVillage	Forest near by the village_1	Cow	2017-07-31	D2	4	Night	Anopheles	philippinensis	Neg	NEG	A. nivipes
A0755	Rainy	ForestNearVillage	Forest near by the village_1	Cow	2017-07-31	D2	4	Night	Anopheles	philippinensis	Neg	NEG
A0756	Rainy	ForestNearVillage	Forest near by the village_1	Cow	2017-07-31	D2	4	Night	Anopheles	philippinensis	Neg	NEG
A0757	Rainy	ForestNearVillage	Forest near by the village_1	Cow	2017-07-31	D2	4	Night	Anopheles	aconitus	Neg	NEG
A0758	Rainy	ForestNearVillage	Forest near by the village_1	Cow	2017-07-31	D2	4	Night	Anopheles	aconitus	Neg	NEG
A0759	Rainy	ForestNearVillage	Forest near by the village_1	Cow	2017-07-31	D2	4	Night	Anopheles	karwari	Neg	NEG
A0760	Rainy	ForestNearVillage	Forest near by the village_1	Cow	2017-07-31	D2	4	Night	Anopheles	kochi	Neg	NEG	A. kochi
A0761	Rainy	ForestNearVillage	Forest near by the village_1	Cow	2017-07-31	D2	5	Night	Anopheles	barbirostris	Neg	NEG
A0762	Rainy	ForestNearVillage	Forest near by the village_1	Cow	2017-07-31	D2	5	Night	Anopheles	barbirostris	Neg	NEG
A0763	Rainy	ForestNearVillage	Forest near by the village_1	Cow	2017-07-31	D2	5	Night	Anopheles	barbirostris	Neg	NEG
A0764	Rainy	ForestNearVillage	Forest near by the village_1	Cow	2017-07-31	D2	5	Night	Anopheles	kochi	Neg	NEG
A0765	Rainy	ForestNearVillage	Forest near by the village_1	Cow	2017-07-31	D2	5	Night	Anopheles	kochi	Neg	NEG
A0766	Rainy	ForestNearVillage	Forest near by the village_1	Cow	2017-07-31	D2	5	Night	Anopheles	kochi	Neg	NEG
A0767	Rainy	ForestNearVillage	Forest near by the village_1	Cow	2017-07-31	D2	5	Night	Anopheles	kochi	Neg	NEG
A0768	Rainy	ForestNearVillage	Forest near by the village_1	Cow	2017-07-31	D2	5	Night	Anopheles	philippinensis	Neg	NEG
A0769	Rainy	ForestNearVillage	Forest near by the village_1	Cow	2017-07-31	D2	5	Night	Anopheles	philippinensis	Neg	NEG
A0770	Rainy	ForestNearVillage	Forest near by the village_1	Cow	2017-07-31	D2	5	Night	Anopheles	philippinensis	Neg	NEG
A0771	Rainy	ForestNearVillage	Forest near by the village_1	Cow	2017-07-31	D2	5	Night	Anopheles	philippinensis	Neg	NEG
A0772	Rainy	ForestNearVillage	Forest near by the village_1	Cow	2017-07-31	D2	5	Night	Anopheles	philippinensis	Neg	NEG
A0773	Rainy	ForestNearVillage	Forest near by the village_1	Cow	2017-07-31	D2	5	Night	Anopheles	philippinensis	Neg	NEG
A0774	Rainy	ForestNearVillage	Forest near by the village_1	Cow	2017-07-31	D2	5	Night	Anopheles	philippinensis	Neg	NEG	A. nivipes
A0775	Rainy	ForestNearVillage	Forest near by the village_1	Cow	2017-07-31	D2	5	Night	Anopheles	philippinensis	Neg	NEG
A0776	Rainy	ForestNearVillage	Forest near by the village_1	Cow	2017-07-31	D2	5	Night	Anopheles	aconitus	Neg	NEG
A0777	Rainy	ForestNearVillage	Forest near by the village_1	Cow	2017-07-31	D2	5	Night	Anopheles	hyrcanus	Neg	NEG
A0778	Rainy	ForestNearVillage	Forest near by the village_1	Cow	2017-07-31	D2	5	Night	Anopheles	hyrcanus	Neg	NEG
A0779	Rainy	ForestNearVillage	Forest near by the village_1	Cow	2017-07-31	D2	5	Night	Anopheles	hyrcanus	Neg	NEG
A0780	Rainy	ForestNearVillage	Forest near by the village_1	Cow	2017-07-31	D2	5	Night	Anopheles	hyrcanus	Neg	NEG
A0781	Rainy	ForestNearVillage	Forest near by the village_1	Cow	2017-07-31	D2	5	Night	Anopheles	hyrcanus	Neg	NEG
A0782	Rainy	ForestNearVillage	Forest near by the village_1	Cow	2017-07-31	D2	5	Night	Anopheles	hyrcanus	Neg	NEG
A0783	Rainy	ForestNearVillage	Forest near by the village_1	Cow	2017-07-31	D2	5	Night	Anopheles	hyrcanus	Neg	NEG
A0784	Rainy	ForestNearVillage	Forest near by the village_1	Cow	2017-07-31	D2	5	Night	Anopheles	hyrcanus	Neg	NEG
A0785	Rainy	ForestNearVillage	Forest near by the village_1	Cow	2017-07-31	D2	5	Night	Anopheles	hyrcanus	Neg	NEG
A0786	Rainy	ForestNearVillage	Forest near by the village_1	Cow	2017-07-31	D2	5	Night	Anopheles	hyrcanus	Neg	NEG
A0787	Rainy	ForestNearVillage	Forest near by the village_1	Cow	2017-07-31	D2	5	Night	Anopheles	hyrcanus	Neg	NEG
A0788	Rainy	ForestNearVillage	Forest near by the village_1	Cow	2017-07-31	D2	5	Night	Anopheles	hyrcanus	Neg	NEG
A0789	Rainy	ForestNearVillage	Forest near by the village_1	Cow	2017-07-31	D2	5	Night	Anopheles	hyrcanus	Neg	NEG
A0790	Rainy	ForestNearVillage	Forest near by the village_1	Cow	2017-07-31	D2	5	Night	Anopheles	hyrcanus	Neg	NEG
A0791	Rainy	ForestNearVillage	Forest near by the village_1	Cow	2017-07-31	D2	5	Night	Anopheles	hyrcanus	Neg	NEG
A0792	Rainy	ForestNearVillage	Forest near by the village_1	Cow	2017-07-31	D2	5	Night	Anopheles	hyrcanus	Neg	NEG
A0793	Rainy	ForestNearVillage	Forest near by the village_1	Cow	2017-07-31	D2	5	Night	Anopheles	hyrcanus	Neg	NEG
A0794	Rainy	ForestNearVillage	Forest near by the village_1	Cow	2017-07-31	D2	5	Night	Anopheles	hyrcanus	Pos	Pv	A. peditaeniatus
A0795	Rainy	ForestNearVillage	Forest near by the village_1	Cow	2017-07-31	D2	5	Night	Anopheles	hyrcanus	Neg	NEG
A0796	Rainy	ForestNearVillage	Forest near by the village_1	Cow	2017-07-31	D2	5	Night	Anopheles	hyrcanus	Neg	NEG	A. nitidus
A0797	Rainy	ForestNearVillage	Forest near by the village_1	Cow	2017-07-31	D2	5	Night	Anopheles	hyrcanus	Neg	NEG
A0798	Rainy	ForestNearVillage	Forest near by the village_1	Cow	2017-07-31	D2	6	Night	Anopheles	hyrcanus	Neg	NEG
A0799	Rainy	ForestNearVillage	Forest near by the village_1	Cow	2017-07-31	D2	6	Night	Anopheles	hyrcanus	Neg	NEG
A0800	Rainy	ForestNearVillage	Forest near by the village_1	Cow	2017-07-31	D2	6	Night	Anopheles	hyrcanus	Neg	NEG
A0801	Rainy	ForestNearVillage	Forest near by the village_1	Cow	2017-07-31	D2	6	Night	Anopheles	hyrcanus	Neg	NEG
A0802	Rainy	ForestNearVillage	Forest near by the village_1	Cow	2017-07-31	D2	6	Night	Anopheles	hyrcanus	Neg	NEG
A0803	Rainy	ForestNearVillage	Forest near by the village_1	Cow	2017-07-31	D2	6	Night	Anopheles	hyrcanus	Neg	NEG
A0804	Rainy	ForestNearVillage	Forest near by the village_1	Cow	2017-07-31	D2	6	Night	Anopheles	hyrcanus	Neg	NEG
A0805	Rainy	ForestNearVillage	Forest near by the village_1	Cow	2017-07-31	D2	6	Night	Anopheles	hyrcanus	Neg	NEG
A0806	Rainy	ForestNearVillage	Forest near by the village_1	Cow	2017-07-31	D2	6	Night	Anopheles	hyrcanus	Neg	NEG
A0807	Rainy	ForestNearVillage	Forest near by the village_1	Cow	2017-07-31	D2	6	Night	Anopheles	hyrcanus	Neg	NEG
A0808	Rainy	ForestNearVillage	Forest near by the village_1	Cow	2017-07-31	D2	6	Night	Anopheles	hyrcanus	Neg	NEG
A0809	Rainy	ForestNearVillage	Forest near by the village_1	Cow	2017-07-31	D2	6	Night	Anopheles	hyrcanus	Neg	NEG
A0810	Rainy	ForestNearVillage	Forest near by the village_1	Cow	2017-07-31	D2	6	Night	Anopheles	hyrcanus	Neg	NEG
A0811	Rainy	ForestNearVillage	Forest near by the village_1	Cow	2017-07-31	D2	6	Night	Anopheles	hyrcanus	Neg	NEG	A. peditaeniatus
A0812	Rainy	ForestNearVillage	Forest near by the village_1	Cow	2017-07-31	D2	6	Night	Anopheles	hyrcanus	Neg	NEG
A0813	Rainy	ForestNearVillage	Forest near by the village_1	Cow	2017-07-31	D2	6	Night	Anopheles	hyrcanus	Neg	NEG
A0814	Rainy	ForestNearVillage	Forest near by the village_1	Cow	2017-07-31	D2	6	Night	Anopheles	hyrcanus	Neg	NEG
A0815	Rainy	ForestNearVillage	Forest near by the village_1	Cow	2017-07-31	D2	6	Night	Anopheles	hyrcanus	Pos	Pf	A. peditaeniatus
A0816	Rainy	ForestNearVillage	Forest near by the village_1	Cow	2017-07-31	D2	6	Night	Anopheles	hyrcanus	Neg	NEG
A0817	Rainy	ForestNearVillage	Forest near by the village_1	Cow	2017-07-31	D2	6	Night	Anopheles	hyrcanus	Neg	NEG
A0818	Rainy	ForestNearVillage	Forest near by the village_1	Cow	2017-07-31	D2	6	Night	Anopheles	hyrcanus	Neg	NEG
A0819	Rainy	ForestNearVillage	Forest near by the village_1	Cow	2017-07-31	D2	6	Night	Anopheles	hyrcanus	Neg	NEG
A0820	Rainy	ForestNearVillage	Forest near by the village_1	Cow	2017-07-31	D2	6	Night	Anopheles	hyrcanus	Neg	NEG
A0821	Rainy	ForestNearVillage	Forest near by the village_1	Cow	2017-07-31	D2	6	Night	Anopheles	philippinensis	Neg	NEG
A0822	Rainy	ForestNearVillage	Forest near by the village_1	Cow	2017-07-31	D2	6	Night	Anopheles	philippinensis	Neg	NEG
A0823	Rainy	ForestNearVillage	Forest near by the village_1	Cow	2017-07-31	D2	6	Night	Anopheles	philippinensis	Neg	NEG
A0824	Rainy	ForestNearVillage	Forest near by the village_1	Cow	2017-07-31	D2	6	Night	Anopheles	philippinensis	Neg	NEG
A0825	Rainy	ForestNearVillage	Forest near by the village_1	Cow	2017-07-31	D2	6	Night	Anopheles	philippinensis	Neg	NEG
A0826	Rainy	ForestNearVillage	Forest near by the village_1	Cow	2017-07-31	D2	6	Night	Anopheles	philippinensis	Pos	Pv	A. nivipes
A0827	Rainy	ForestNearVillage	Forest near by the village_1	Cow	2017-07-31	D2	6	Night	Anopheles	philippinensis	Neg	NEG
A0828	Rainy	ForestNearVillage	Forest near by the village_1	Cow	2017-07-31	D2	6	Night	Anopheles	philippinensis	Neg	NEG
A0829	Rainy	ForestNearVillage	Forest near by the village_1	Cow	2017-07-31	D2	6	Night	Anopheles	philippinensis	Neg	NEG
A0830	Rainy	ForestNearVillage	Forest near by the village_1	Cow	2017-07-31	D2	6	Night	Anopheles	philippinensis	Neg	NEG
A0831	Rainy	ForestNearVillage	Forest near by the village_1	Cow	2017-07-31	D2	6	Night	Anopheles	philippinensis	Neg	NEG
A0832	Rainy	ForestNearVillage	Forest near by the village_1	Cow	2017-07-31	D2	6	Night	Anopheles	philippinensis	Neg	NEG
A0833	Rainy	ForestNearVillage	Forest near by the village_1	Cow	2017-07-31	D2	6	Night	Anopheles	philippinensis	Neg	NEG
A0834	Rainy	ForestNearVillage	Forest near by the village_1	Cow	2017-07-31	D2	6	Night	Anopheles	philippinensis	Neg	NEG
A0835	Rainy	ForestNearVillage	Forest near by the village_1	Cow	2017-07-31	D2	6	Night	Anopheles	philippinensis	Neg	NEG
A0836	Rainy	ForestNearVillage	Forest near by the village_1	Cow	2017-07-31	D2	6	Night	Anopheles	philippinensis	Neg	NEG
A0837	Rainy	ForestNearVillage	Forest near by the village_1	Cow	2017-07-31	D2	6	Night	Anopheles	philippinensis	Neg	NEG
A0838	Rainy	ForestNearVillage	Forest near by the village_1	Cow	2017-07-31	D2	6	Night	Anopheles	philippinensis	Neg	NEG
A0839	Rainy	ForestNearVillage	Forest near by the village_1	Cow	2017-07-31	D2	6	Night	Anopheles	philippinensis	Neg	NEG
A0840	Rainy	ForestNearVillage	Forest near by the village_1	Cow	2017-07-31	D2	6	Night	Anopheles	undetermined	Neg	NEG
A0841	Rainy	ForestNearVillage	Forest near by the village_1	Cow	2017-07-31	D2	6	Night	Anopheles	undetermined	Neg	NEG
A0842	Rainy	ForestNearVillage	Forest near by the village_1	Cow	2017-07-31	D2	6	Night	Anopheles	undetermined	Neg	NEG
A0843	Rainy	ForestNearVillage	Forest near by the village_1	Cow	2017-07-31	D2	6	Night	Anopheles	undetermined	Neg	NEG
A0844	Rainy	ForestNearVillage	Forest near by the village_1	Cow	2017-07-31	D2	6	Night	Anopheles	undetermined	Neg	NEG
A0845	Rainy	ForestNearVillage	Forest near by the village_1	Cow	2017-07-31	D2	6	Night	Anopheles	undetermined	Neg	NEG	A. peditaeniatus
A0846	Rainy	ForestNearVillage	Forest near by the village_1	Cow	2017-07-31	D2	6	Night	Anopheles	undetermined	Neg	NEG
A0847	Rainy	ForestNearVillage	Forest near by the village_1	Cow	2017-07-31	D2	6	Night	Anopheles	undetermined	Neg	NEG
A0848	Rainy	ForestNearVillage	Forest near by the village_1	Cow	2017-07-31	D2	6	Night	Anopheles	undetermined	Neg	NEG
A0849	Rainy	ForestNearVillage	Forest near by the village_1	Cow	2017-07-31	D2	6	Night	Anopheles	undetermined	Neg	NEG
A0850	Rainy	ForestNearVillage	Forest near by the village_1	Cow	2017-07-31	D2	6	Night	Anopheles	barbirostris	Neg	NEG	A. dissidens
A0851	Rainy	ForestNearVillage	Forest near by the village_1	Cow	2017-07-31	D2	6	Night	Anopheles	barbirostris	Neg	NEG
A0852	Rainy	ForestNearVillage	Forest near by the village_1	Cow	2017-07-31	D2	6	Night	Anopheles	barbirostris	Neg	NEG
A0853	Rainy	ForestNearVillage	Forest near by the village_1	Cow	2017-07-31	D2	6	Night	Anopheles	kochi	Neg	NEG
A0854	Rainy	ForestNearVillage	Forest near by the village_1	Cow	2017-07-31	D2	6	Night	Anopheles	kochi	Neg	NEG
A0855	Rainy	ForestNearVillage	Forest near by the village_1	Cow	2017-07-31	D2	6	Night	Anopheles	kochi	Neg	NEG
A0856	Rainy	ForestNearVillage	Forest near by the village_1	Cow	2017-07-31	D2	6	Night	Anopheles	undetermined	Neg	NEG
A0857	Rainy	ForestNearVillage	Forest near by the village_1	Human	2017-07-30	D2	19	Night	Anopheles	barbirostris	Neg	NEG	A. dissidens
A0858	Rainy	ForestNearVillage	Forest near by the village_1	Human	2017-07-30	D2	20	Night	Anopheles	maculatus	Neg	NEG	A. maculatus
A0859	Rainy	ForestNearVillage	Forest near by the village_1	Human	2017-07-30	D2	22	Night	Anopheles	hyrcanus	Neg	NEG	A. peditaeniatus
A0860	Rainy	ForestNearVillage	Forest near by the village_1	Human	2017-07-30	D2	23	Night	Anopheles	barbirostris	Pos	Pv	A. dissidens
A0861	Rainy	ForestNearVillage	Forest near by the village_1	Human	2017-07-30	D2	23	Night	Anopheles	hyrcanus	Pos	Pv	A. peditaeniatus
A0862	Rainy	ForestNearVillage	Forest near by the village_1	Human	2017-07-30	D2	23	Night	Anopheles	hyrcanus	Neg	NEG	A. peditaeniatus
A0863	Rainy	ForestNearVillage	Forest near by the village_1	Human	2017-07-30	D2	23	Night	Anopheles	undetermined	Neg	NEG	A. aconitus
A0864	Rainy	ForestNearVillage	Forest near by the village_1	Human	2017-07-30	D2	24	Night	Anopheles	kochi	Neg	NEG	A. kochi
A0865	Rainy	ForestNearVillage	Forest near by the village_1	Human	2017-07-31	D2	1	Night	Anopheles	hyrcanus	Neg	NEG	A. nigerrimus
A0866	Rainy	ForestNearVillage	Forest near by the village_1	Human	2017-07-31	D2	3	Night	Anopheles	hyrcanus	Neg	NEG	A. campestris - wejchoochetei
A0867	Rainy	ForestNearVillage	Forest near by the village_1	Human	2017-07-31	D2	3	Night	Anopheles	hyrcanus	Neg	NEG	A. nigerrimus
A0868	Rainy	ForestNearVillage	Forest near by the village_1	Human	2017-07-31	D2	3	Night	Anopheles	philippinensis	Neg	NEG	A. nivipes
A0869	Rainy	ForestNearVillage	Forest near by the village_1	Human	2017-07-31	D2	3	Night	Anopheles	barbirostris	Neg	NEG	A. campestris - wejchoochetei
A0870	Rainy	ForestNearVillage	Forest near by the village_1	Human	2017-07-31	D2	4	Night	Anopheles	hyrcanus	Neg	NEG	A. nigerrimus
A0871	Rainy	ForestNearVillage	Forest near by the village_1	Human	2017-07-31	D2	4	Night	Anopheles	hyrcanus	Neg	NEG	A. peditaeniatus
A0872	Rainy	ForestNearVillage	Forest near by the village_1	Human	2017-07-31	D2	4	Night	Anopheles	dirus	Neg	NEG	A. dirus
A0873	Rainy	ForestNearVillage	Forest near by the village_1	Human	2017-07-31	D2	5	Night	Anopheles	hyrcanus	Neg	NEG	A. peditaeniatus
A0874	Rainy	ForestNearVillage	Forest near by the village_1	Human	2017-07-31	D2	5	Night	Anopheles	hyrcanus	Neg	NEG	A. peditaeniatus
A0875	Rainy	ForestNearVillage	Forest near by the village_1	Human	2017-07-31	D2	5	Night	Anopheles	philippinensis	Neg	NEG	A. nivipes
A0876	Rainy	ForestNearVillage	Forest near by the village_1	Human	2017-07-31	D2	6	Night	Anopheles	philippinensis	Neg	NEG	A. philippenensis
A0877	Rainy	ForestNearVillage	Forest near by the village_1	Human	2017-07-31	D2	6	Night	Anopheles	barbirostris	Neg	NEG	A. campestris - wejchoochetei
A0878	Rainy	Village	Village_1	Human	2017-07-30	D2	19	Night	Anopheles	hyrcanus	Neg	NEG	A. peditaeniatus
A0879	Rainy	Village	Village_1	Human	2017-07-30	D2	23	Night	Anopheles	maculatus	Neg	NEG	A. maculatus
A0880	Rainy	Village	Village_1	Human	2017-07-30	D2	24	Night	Anopheles	hyrcanus	Neg	NEG	A. peditaeniatus
A0881	Rainy	Village	Village_1	Human	2017-07-30	D2	24	Night	Anopheles	undetermined	Neg	NEG	A. nivipes
A0882	Rainy	Village	Village_1	Human	2017-07-30	D2	24	Night	Anopheles	maculatus	Neg	NEG	A. rampae
A0883	Rainy	Village	Village_1	Human	2017-07-31	D2	1	Night	Anopheles	dirus	Neg	NEG	A. dirus
A0884	Rainy	Village	Village_1	Human	2017-07-31	D2	1	Night	Anopheles	philippinensis	Neg	NEG	A. nivipes
A0885	Rainy	Village	Village_1	Human	2017-07-31	D2	2	Night	Anopheles	philippinensis	Neg	NEG	A. nivipes
A0886	Rainy	Village	Village_1	Human	2017-07-31	D2	3	Night	Anopheles	philippinensis	Neg	NEG	A. nivipes
A0887	Rainy	Village	Village_1	Human	2017-07-31	D2	3	Night	Anopheles	philippinensis	Neg	NEG	A. nivipes
A0888	Rainy	Village	Village_1	Human	2017-07-31	D2	5	Night	Anopheles	philippinensis	Neg	NEG	A. annularis
A0889	Rainy	Village	Village_1	Human	2017-07-31	D2	6	Night	Anopheles	philippinensis	Neg	NEG	A. nivipes
A0890	Rainy	ForestNearVillage	Forest near by the village_1	Cow	2017-07-31	D2	7	Day	Anopheles	hyrcanus	Neg	NEG
A0891	Rainy	ForestNearVillage	Forest near by the village_1	Cow	2017-07-31	D2	7	Day	Anopheles	hyrcanus	Neg	NEG
A0892	Rainy	ForestNearVillage	Forest near by the village_1	Cow	2017-07-31	D2	7	Day	Anopheles	hyrcanus	Neg	NEG
A0893	Rainy	ForestNearVillage	Forest near by the village_1	Cow	2017-07-31	D2	7	Day	Anopheles	hyrcanus	Pos	Pv	A. peditaeniatus
A0894	Rainy	ForestNearVillage	Forest near by the village_1	Cow	2017-07-31	D2	7	Day	Anopheles	hyrcanus	Neg	NEG
A0895	Rainy	ForestNearVillage	Forest near by the village_1	Cow	2017-07-31	D2	7	Day	Anopheles	hyrcanus	Neg	NEG	A. peditaeniatus
A0896	Rainy	ForestNearVillage	Forest near by the village_1	Cow	2017-07-31	D2	7	Day	Anopheles	hyrcanus	Neg	NEG
A0897	Rainy	ForestNearVillage	Forest near by the village_1	Cow	2017-07-31	D2	7	Day	Anopheles	hyrcanus	Neg	NEG
A0898	Rainy	ForestNearVillage	Forest near by the village_1	Cow	2017-07-31	D2	7	Day	Anopheles	hyrcanus	Neg	NEG
A0899	Rainy	ForestNearVillage	Forest near by the village_1	Cow	2017-07-31	D2	7	Day	Anopheles	barbirostris	Neg	NEG
A0900	Rainy	ForestNearVillage	Forest near by the village_1	Cow	2017-07-31	D2	7	Day	Anopheles	barbirostris	Neg	NEG
A0901	Rainy	ForestNearVillage	Forest near by the village_1	Cow	2017-07-31	D2	7	Day	Anopheles	barbirostris	Neg	NEG
A0902	Rainy	ForestNearVillage	Forest near by the village_1	Cow	2017-07-31	D2	7	Day	Anopheles	barbirostris	Neg	NEG	A. dissidens
A0903	Rainy	ForestNearVillage	Forest near by the village_1	Cow	2017-07-31	D2	7	Day	Anopheles	barbirostris	Neg	NEG
A0904	Rainy	ForestNearVillage	Forest near by the village_1	Cow	2017-07-31	D2	7	Day	Anopheles	barbirostris	Neg	NEG
A0905	Rainy	ForestNearVillage	Forest near by the village_1	Cow	2017-07-31	D2	7	Day	Anopheles	barbirostris	Neg	NEG
A0906	Rainy	ForestNearVillage	Forest near by the village_1	Cow	2017-07-31	D2	7	Day	Anopheles	barbirostris	Neg	NEG
A0907	Rainy	ForestNearVillage	Forest near by the village_1	Cow	2017-07-31	D2	7	Day	Anopheles	barbirostris	Neg	NEG
A0908	Rainy	ForestNearVillage	Forest near by the village_1	Cow	2017-07-31	D2	7	Day	Anopheles	barbirostris	Neg	NEG
A0909	Rainy	ForestNearVillage	Forest near by the village_1	Cow	2017-07-31	D2	7	Day	Anopheles	undetermined	Neg	NEG
A0910	Rainy	ForestNearVillage	Forest near by the village_1	Cow	2017-07-31	D2	7	Day	Anopheles	undetermined	Neg	NEG
A0911	Rainy	ForestNearVillage	Forest near by the village_1	Cow	2017-07-31	D2	7	Day	Anopheles	undetermined	Neg	NEG	A. peditaeniatus
A0912	Rainy	ForestNearVillage	Forest near by the village_1	Cow	2017-07-31	D2	7	Day	Anopheles	undetermined	Neg	NEG
A0913	Rainy	ForestNearVillage	Forest near by the village_1	Cow	2017-07-31	D2	7	Day	Anopheles	undetermined	Neg	NEG
A0914	Rainy	ForestNearVillage	Forest near by the village_1	Cow	2017-07-31	D2	7	Day	Anopheles	undetermined	Neg	NEG
A0915	Rainy	ForestNearVillage	Forest near by the village_1	Cow	2017-07-31	D2	7	Day	Anopheles	undetermined	Neg	NEG
A0916	Rainy	ForestNearVillage	Forest near by the village_1	Cow	2017-07-31	D2	7	Day	Anopheles	undetermined	Neg	NEG
A0917	Rainy	ForestNearVillage	Forest near by the village_1	Cow	2017-07-31	D2	7	Day	Anopheles	philippinensis	Neg	NEG
A0918	Rainy	ForestNearVillage	Forest near by the village_1	Cow	2017-07-31	D2	7	Day	Anopheles	philippinensis	Neg	NEG
A0919	Rainy	ForestNearVillage	Forest near by the village_1	Cow	2017-07-31	D2	7	Day	Anopheles	philippinensis	Neg	NEG	A. nivipes
A0920	Rainy	ForestNearVillage	Forest near by the village_1	Cow	2017-07-31	D2	7	Day	Anopheles	philippinensis	Neg	NEG
A0921	Rainy	ForestNearVillage	Forest near by the village_1	Cow	2017-07-31	D2	7	Day	Anopheles	kochi	Neg	NEG
A0922	Rainy	ForestNearVillage	Forest near by the village_1	Cow	2017-07-31	D2	8	Day	Anopheles	barbirostris	Neg	NEG
A0923	Rainy	ForestNearVillage	Forest near by the village_1	Cow	2017-07-31	D2	8	Day	Anopheles	barbirostris	Neg	NEG
A0924	Rainy	ForestNearVillage	Forest near by the village_1	Cow	2017-07-31	D2	8	Day	Anopheles	barbirostris	Neg	NEG
A0925	Rainy	ForestNearVillage	Forest near by the village_1	Cow	2017-07-31	D2	8	Day	Anopheles	barbirostris	Neg	NEG
A0926	Rainy	ForestNearVillage	Forest near by the village_1	Cow	2017-07-31	D2	8	Day	Anopheles	barbirostris	Neg	NEG
A0927	Rainy	ForestNearVillage	Forest near by the village_1	Cow	2017-07-31	D2	8	Day	Anopheles	hyrcanus	Neg	NEG
A0928	Rainy	ForestNearVillage	Forest near by the village_1	Cow	2017-07-31	D2	8	Day	Anopheles	hyrcanus	Neg	NEG	A. peditaeniatus
A0929	Rainy	ForestNearVillage	Forest near by the village_1	Cow	2017-07-31	D2	8	Day	Anopheles	hyrcanus	Neg	NEG
A0930	Rainy	ForestNearVillage	Forest near by the village_1	Cow	2017-07-31	D2	8	Day	Anopheles	hyrcanus	Neg	NEG
A0931	Rainy	ForestNearVillage	Forest near by the village_1	Cow	2017-07-31	D2	8	Day	Anopheles	hyrcanus	Neg	NEG
A0932	Rainy	ForestNearVillage	Forest near by the village_1	Cow	2017-07-31	D2	8	Day	Anopheles	hyrcanus	Neg	NEG
A0933	Rainy	ForestNearVillage	Forest near by the village_1	Cow	2017-07-31	D2	8	Day	Anopheles	hyrcanus	Neg	NEG
A0934	Rainy	ForestNearVillage	Forest near by the village_1	Cow	2017-07-31	D2	8	Day	Anopheles	hyrcanus	Neg	NEG
A0935	Rainy	ForestNearVillage	Forest near by the village_1	Cow	2017-07-31	D2	8	Day	Anopheles	jamesii	Neg	NEG
A0936	Rainy	ForestNearVillage	Forest near by the village_1	Cow	2017-07-31	D2	8	Day	Anopheles	jamesii	Neg	NEG
A0937	Rainy	ForestNearVillage	Forest near by the village_1	Cow	2017-07-31	D2	8	Day	Anopheles	undetermined	Neg	NEG
A0938	Rainy	ForestNearVillage	Forest near by the village_1	Cow	2017-07-31	D2	8	Day	Anopheles	undetermined	Neg	NEG
A0939	Rainy	ForestNearVillage	Forest near by the village_1	Cow	2017-07-31	D2	8	Day	Anopheles	philippinensis	Neg	NEG
A0940	Rainy	ForestNearVillage	Forest near by the village_1	Cow	2017-07-31	D2	9	Day	Anopheles	aconitus	Neg	NEG
A0941	Rainy	ForestNearVillage	Forest near by the village_1	Cow	2017-07-31	D2	9	Day	Anopheles	maculatus	Pos	Pv	A. maculatus
A0942	Rainy	ForestNearVillage	Forest near by the village_1	Cow	2017-07-31	D2	9	Day	Anopheles	kochi	Neg	NEG	A. kochi
A0943	Rainy	ForestNearVillage	Forest near by the village_1	Cow	2017-07-31	D2	9	Day	Anopheles	philippinensis	Neg	NEG
A0944	Rainy	ForestNearVillage	Forest near by the village_1	Cow	2017-07-31	D2	9	Day	Anopheles	philippinensis	Pos	Pv	A. jamesii
A0945	Rainy	ForestNearVillage	Forest near by the village_1	Cow	2017-07-31	D2	9	Day	Anopheles	hyrcanus	Neg	NEG
A0946	Rainy	ForestNearVillage	Forest near by the village_1	Cow	2017-07-31	D2	9	Day	Anopheles	hyrcanus	Neg	NEG
A0947	Rainy	ForestNearVillage	Forest near by the village_1	Cow	2017-07-31	D2	9	Day	Anopheles	minimus	Neg	NEG
A0948	Rainy	ForestNearVillage	Forest near by the village_1	Cow	2017-07-31	D2	9	Day	Anopheles	barbirostris	Neg	NEG
A0949	Rainy	ForestNearVillage	Forest near by the village_1	Cow	2017-07-31	D2	9	Day	Anopheles	barbirostris	Neg	NEG
A0950	Rainy	ForestNearVillage	Forest near by the village_1	Cow	2017-07-31	D2	10	Day	Anopheles	hyrcanus	Neg	NEG
A0951	Rainy	ForestNearVillage	Forest near by the village_1	Cow	2017-07-31	D2	10	Day	Anopheles	karwari	Neg	NEG
A0952	Rainy	ForestNearVillage	Forest near by the village_1	Cow	2017-07-31	D2	10	Day	Anopheles	undetermined	Neg	NEG
A0953	Rainy	ForestNearVillage	Forest near by the village_1	Cow	2017-07-31	D2	11	Day	Anopheles	minimus	Neg	NEG
A0954	Rainy	ForestNearVillage	Forest near by the village_1	Cow	2017-07-31	D2	11	Day	Anopheles	minimus	Neg	NEG
A0955	Rainy	ForestNearVillage	Forest near by the village_1	Cow	2017-07-31	D2	11	Day	Anopheles	philippinensis	Neg	NEG
A0956	Rainy	ForestNearVillage	Forest near by the village_1	Cow	2017-07-31	D2	14	Day	Anopheles	philippinensis	Neg	NEG
A0957	Rainy	ForestNearVillage	Forest near by the village_1	Cow	2017-07-31	D2	18	Day	Anopheles	barbirostris	Neg	NEG
A0958	Rainy	Village	Village_1	Cow	2017-07-31	D2	7	Day	Anopheles	philippinensis	Neg	NEG
A0959	Rainy	Village	Village_1	Cow	2017-07-31	D2	7	Day	Anopheles	philippinensis	Neg	NEG
A0960	Rainy	Village	Village_1	Cow	2017-07-31	D2	7	Day	Anopheles	philippinensis	Neg	NEG
A0961	Rainy	Village	Village_1	Cow	2017-07-31	D2	7	Day	Anopheles	kochi	Neg	NEG
A0962	Rainy	Village	Village_1	Cow	2017-07-31	D2	7	Day	Anopheles	minimus	Neg	NEG
A0963	Rainy	Village	Village_1	Cow	2017-07-31	D2	7	Day	Anopheles	barbirostris	Neg	NEG
A0964	Rainy	Village	Village_1	Cow	2017-07-31	D2	7	Day	Anopheles	hyrcanus	Neg	NEG
A0965	Rainy	Village	Village_1	Cow	2017-07-31	D2	8	Day	Anopheles	philippinensis	Neg	NEG
A0966	Rainy	Village	Village_1	Cow	2017-07-31	D2	8	Day	Anopheles	philippinensis	Neg	NEG
A0967	Rainy	Village	Village_1	Cow	2017-07-31	D2	8	Day	Anopheles	philippinensis	Neg	NEG
A0968	Rainy	Village	Village_1	Cow	2017-07-31	D2	8	Day	Anopheles	philippinensis	Neg	NEG
A0969	Rainy	Village	Village_1	Cow	2017-07-31	D2	8	Day	Anopheles	philippinensis	Neg	NEG	A. nivipes
A0970	Rainy	Village	Village_1	Cow	2017-07-31	D2	8	Day	Anopheles	philippinensis	Neg	NEG
A0971	Rainy	Village	Village_1	Cow	2017-07-31	D2	8	Day	Anopheles	hyrcanus	Neg	NEG
A0972	Rainy	Village	Village_1	Cow	2017-07-31	D2	9	Day	Anopheles	philippinensis	Neg	NEG
A0973	Rainy	Village	Village_1	Cow	2017-07-31	D2	9	Day	Anopheles	philippinensis	Neg	NEG
A0974	Rainy	Village	Village_1	Cow	2017-07-31	D2	9	Day	Anopheles	philippinensis	Neg	NEG
A0975	Rainy	Village	Village_1	Cow	2017-07-31	D2	9	Day	Anopheles	philippinensis	Neg	NEG
A0976	Rainy	Village	Village_1	Cow	2017-07-31	D2	10	Day	Anopheles	philippinensis	Neg	NEG
A0977	Rainy	Village	Village_1	Cow	2017-07-31	D2	10	Day	Anopheles	undetermined	Neg	NEG
A0978	Rainy	ForestNearVillage	Forest near by the village_1	Human	2017-07-31	D2	9	Day	Anopheles	maculatus	Neg	NEG	A. maculatus
A0979	Rainy	ForestNearVillage	Forest near by the village_1	Human	2017-07-31	D2	17	Day	Anopheles	kochi	Neg	NEG	A. kochi
A0980	Rainy	ForestNearVillage	Forest near by the village_2	Human	2017-07-31	D1	17	Day	Anopheles	philippinensis	Neg	NEG	A. nivipes
A0981	Rainy	ForestNearVillage	Forest near by the village_2	Cow	2017-07-31	D1	7	Day	Anopheles	undetermined	Neg	NEG
A0982	Rainy	ForestNearVillage	Forest near by the village_2	Cow	2017-07-31	D1	7	Day	Anopheles	undetermined	Neg	NEG
A0983	Rainy	ForestNearVillage	Forest near by the village_2	Cow	2017-07-31	D1	7	Day	Anopheles	undetermined	Neg	NEG
A0984	Rainy	ForestNearVillage	Forest near by the village_2	Cow	2017-07-31	D1	7	Day	Anopheles	undetermined	Neg	NEG
A0985	Rainy	ForestNearVillage	Forest near by the village_2	Cow	2017-07-31	D1	8	Day	Anopheles	hyrcanus	Neg	NEG
A0986	Rainy	ForestNearVillage	Forest near by the village_2	Cow	2017-07-31	D1	8	Day	Anopheles	hyrcanus	Neg	NEG
A0987	Rainy	ForestNearVillage	Forest near by the village_2	Cow	2017-07-31	D1	8	Day	Anopheles	philippinensis	Neg	NEG
A0988	Rainy	ForestNearVillage	Forest near by the village_2	Cow	2017-07-31	D1	8	Day	Anopheles	philippinensis	Neg	NEG
A0989	Rainy	ForestNearVillage	Forest near by the village_2	Cow	2017-07-31	D1	8	Day	Anopheles	philippinensis	Neg	NEG
A0990	Rainy	ForestNearVillage	Forest near by the village_2	Cow	2017-07-31	D1	8	Day	Anopheles	philippinensis	Neg	NEG	A. nivipes
A0991	Rainy	Village	Village_2	Human	2017-07-31	D1	12	Day	Anopheles	philippinensis	Neg	NEG	A. nivipes
A0992	Rainy	Village	Village_2	Cow	2017-07-31	D1	7	Day	Anopheles	aconitus	Neg	NEG
A0993	Rainy	Village	Village_2	Cow	2017-07-31	D1	7	Day	Anopheles	aconitus	Neg	NEG
A0994	Rainy	Village	Village_2	Cow	2017-07-31	D1	7	Day	Anopheles	aconitus	Neg	NEG
A0995	Rainy	Village	Village_2	Cow	2017-07-31	D1	7	Day	Anopheles	aconitus	Neg	NEG
A0996	Rainy	Village	Village_2	Cow	2017-07-31	D1	7	Day	Anopheles	aconitus	Neg	NEG
A0997	Rainy	Village	Village_2	Cow	2017-07-31	D1	7	Day	Anopheles	philippinensis	Neg	NEG
A0998	Rainy	Village	Village_2	Cow	2017-07-31	D1	8	Day	Anopheles	philippinensis	Neg	NEG
A0999	Rainy	Village	Village_2	Cow	2017-07-31	D1	8	Day	Anopheles	philippinensis	Pos	Pf	A. nivipes
A1000	Rainy	Village	Village_2	Cow	2017-07-31	D1	8	Day	Anopheles	philippinensis	Neg	NEG
A1001	Rainy	Village	Village_2	Cow	2017-07-31	D1	8	Day	Anopheles	philippinensis	Neg	NEG
A1002	Rainy	Village	Village_2	Cow	2017-07-31	D1	8	Day	Anopheles	philippinensis	Neg	NEG
A1003	Rainy	Village	Village_2	Cow	2017-07-31	D1	8	Day	Anopheles	philippinensis	Neg	NEG
A1004	Rainy	Village	Village_2	Cow	2017-07-31	D1	8	Day	Anopheles	undetermined	Neg	NEG
A1005	Rainy	Village	Village_2	Cow	2017-07-31	D1	9	Day	Anopheles	aconitus	Neg	NEG
A1006	Rainy	Village	Village_2	Cow	2017-07-31	D1	9	Day	Anopheles	aconitus	Neg	NEG
A1007	Rainy	Village	Village_2	Cow	2017-07-31	D1	9	Day	Anopheles	philippinensis	Neg	NEG
A1008	Rainy	Village	Village_2	Cow	2017-07-31	D1	9	Day	Anopheles	philippinensis	Neg	NEG
A1009	Rainy	Village	Village_2	Cow	2017-07-31	D1	9	Day	Anopheles	philippinensis	Neg	NEG
A1010	Rainy	Village	Village_2	Cow	2017-07-31	D1	9	Day	Anopheles	philippinensis	Neg	NEG
A1011	Rainy	Village	Village_2	Cow	2017-07-31	D1	10	Day	Anopheles	aconitus	Neg	NEG
A1012	Rainy	Village	Village_2	Cow	2017-07-31	D1	10	Day	Anopheles	aconitus	Neg	NEG
A1013	Rainy	Village	Village_2	Cow	2017-07-31	D1	10	Day	Anopheles	philippinensis	Neg	NEG
A1014	Rainy	Village	Village_2	Cow	2017-07-31	D1	10	Day	Anopheles	undetermined	Neg	NEG	A. peditaeniatus
A1015	Rainy	Village	Village_2	Cow	2017-07-31	D1	10	Day	Anopheles	undetermined	Neg	NEG
A1016	Rainy	Village	Village_2	Cow	2017-07-31	D1	10	Day	Anopheles	undetermined	Neg	NEG
A1017	Rainy	Village	Village_2	Cow	2017-07-31	D1	11	Day	Anopheles	hyrcanus	Neg	NEG
A1018	Rainy	Village	Village_2	Cow	2017-07-31	D1	11	Day	Anopheles	philippinensis	Neg	NEG
A1019	Rainy	Village	Village_2	Cow	2017-07-31	D1	11	Day	Anopheles	philippinensis	Pos	Pv	A. jamesii
A1020	Rainy	Village	Village_2	Cow	2017-07-31	D1	11	Day	Anopheles	philippinensis	Neg	NEG
A1021	Rainy	Village	Village_2	Cow	2017-07-31	D1	13	Day	Anopheles	aconitus	Neg	NEG
A1022	Rainy	Village	Village_2	Cow	2017-07-31	D1	13	Day	Anopheles	philippinensis	Neg	NEG
A1023	Rainy	Village	Village_2	Cow	2017-07-31	D1	16	Day	Anopheles	aconitus	Neg	NEG
A1024	Rainy	Village	Village_2	Cow	2017-07-31	D1	16	Day	Anopheles	undetermined	Neg	NEG	A. dirus
A1025	Rainy	Village	Village_2	Cow	2017-07-31	D1	17	Day	Anopheles	aconitus	Neg	NEG
A1026	Rainy	Village	Village_2	Cow	2017-07-31	D1	17	Day	Anopheles	aconitus	Neg	NEG
A1027	Rainy	Village	Village_2	Cow	2017-07-31	D1	17	Day	Anopheles	aconitus	Neg	NEG
A1028	Rainy	Village	Village_2	Cow	2017-07-31	D1	17	Day	Anopheles	aconitus	Neg	NEG
A1029	Rainy	Village	Village_2	Cow	2017-07-31	D1	18	Day	Anopheles	aconitus	Neg	NEG
A1030	Rainy	Village	Village_2	Cow	2017-07-31	D1	18	Day	Anopheles	aconitus	Neg	NEG
A1031	Rainy	Village	Village_2	Cow	2017-07-31	D1	18	Day	Anopheles	aconitus	Neg	NEG
A1032	Rainy	Village	Village_2	Cow	2017-07-31	D1	18	Day	Anopheles	aconitus	Neg	NEG
A1033	Rainy	Village	Village_2	Cow	2017-07-31	D1	18	Day	Anopheles	aconitus	Neg	NEG
A1034	Rainy	Village	Village_2	Cow	2017-07-31	D1	18	Day	Anopheles	aconitus	Neg	NEG
A1035	Rainy	Village	Village_2	Cow	2017-07-31	D1	18	Day	Anopheles	aconitus	Neg	NEG
A1036	Rainy	Village	Village_2	Cow	2017-07-31	D1	18	Day	Anopheles	aconitus	Pos	Pv	A. vagus
A1037	Rainy	Village	Village_2	Cow	2017-07-31	D1	18	Day	Anopheles	aconitus	Neg	NEG
A1038	Rainy	ForestNearVillage	Forest near by the village_2	Cow	2017-07-30	D1	19	Night	Anopheles	barbirostris	Neg	NEG
A1039	Rainy	ForestNearVillage	Forest near by the village_2	Cow	2017-07-30	D1	19	Night	Anopheles	barbirostris	Neg	NEG
A1040	Rainy	ForestNearVillage	Forest near by the village_2	Cow	2017-07-30	D1	19	Night	Anopheles	hyrcanus	Neg	NEG	A. peditaeniatus
A1041	Rainy	ForestNearVillage	Forest near by the village_2	Cow	2017-07-30	D1	19	Night	Anopheles	hyrcanus	Neg	NEG
A1042	Rainy	ForestNearVillage	Forest near by the village_2	Cow	2017-07-30	D1	20	Night	Anopheles	aconitus	Neg	NEG
A1043	Rainy	ForestNearVillage	Forest near by the village_2	Cow	2017-07-30	D1	20	Night	Anopheles	aconitus	Neg	NEG
A1044	Rainy	ForestNearVillage	Forest near by the village_2	Cow	2017-07-30	D1	20	Night	Anopheles	philippinensis	Neg	NEG
A1045	Rainy	ForestNearVillage	Forest near by the village_2	Cow	2017-07-30	D1	20	Night	Anopheles	kochi	Neg	NEG
A1046	Rainy	ForestNearVillage	Forest near by the village_2	Cow	2017-07-30	D1	20	Night	Anopheles	barbirostris	Neg	NEG
A1047	Rainy	ForestNearVillage	Forest near by the village_2	Cow	2017-07-30	D1	20	Night	Anopheles	undetermined	Neg	NEG
A1048	Rainy	ForestNearVillage	Forest near by the village_2	Cow	2017-07-30	D1	21	Night	Anopheles	aconitus	Neg	NEG
A1049	Rainy	ForestNearVillage	Forest near by the village_2	Cow	2017-07-30	D1	21	Night	Anopheles	aconitus	Neg	NEG
A1050	Rainy	ForestNearVillage	Forest near by the village_2	Cow	2017-07-30	D1	21	Night	Anopheles	aconitus	Neg	NEG
A1051	Rainy	ForestNearVillage	Forest near by the village_2	Cow	2017-07-30	D1	21	Night	Anopheles	kochi	Neg	NEG
A1052	Rainy	ForestNearVillage	Forest near by the village_2	Cow	2017-07-30	D1	21	Night	Anopheles	kochi	Neg	NEG
A1053	Rainy	ForestNearVillage	Forest near by the village_2	Cow	2017-07-30	D1	21	Night	Anopheles	undetermined	Neg	NEG
A1054	Rainy	ForestNearVillage	Forest near by the village_2	Cow	2017-07-30	D1	21	Night	Anopheles	undetermined	Neg	NEG	A. nivipes
A1055	Rainy	ForestNearVillage	Forest near by the village_2	Cow	2017-07-30	D1	22	Night	Anopheles	hyrcanus	Neg	NEG
A1056	Rainy	ForestNearVillage	Forest near by the village_2	Cow	2017-07-30	D1	22	Night	Anopheles	hyrcanus	Neg	NEG
A1057	Rainy	ForestNearVillage	Forest near by the village_2	Cow	2017-07-30	D1	22	Night	Anopheles	undetermined	Neg	NEG
A1058	Rainy	ForestNearVillage	Forest near by the village_2	Cow	2017-07-30	D1	22	Night	Anopheles	undetermined	Neg	NEG
A1059	Rainy	ForestNearVillage	Forest near by the village_2	Cow	2017-07-30	D1	23	Night	Anopheles	hyrcanus	Neg	NEG
A1060	Rainy	ForestNearVillage	Forest near by the village_2	Cow	2017-07-30	D1	23	Night	Anopheles	hyrcanus	Neg	NEG
A1061	Rainy	ForestNearVillage	Forest near by the village_2	Cow	2017-07-30	D1	23	Night	Anopheles	philippinensis	Neg	NEG
A1062	Rainy	ForestNearVillage	Forest near by the village_2	Cow	2017-07-30	D1	23	Night	Anopheles	philippinensis	Neg	NEG
A1063	Rainy	ForestNearVillage	Forest near by the village_2	Cow	2017-07-30	D1	23	Night	Anopheles	undetermined	Neg	NEG
A1064	Rainy	ForestNearVillage	Forest near by the village_2	Cow	2017-07-30	D1	23	Night	Anopheles	undetermined	Neg	NEG
A1065	Rainy	ForestNearVillage	Forest near by the village_2	Cow	2017-07-30	D1	23	Night	Anopheles	undetermined	Neg	NEG
A1066	Rainy	ForestNearVillage	Forest near by the village_2	Cow	2017-07-30	D1	24	Night	Anopheles	philippinensis	Neg	NEG
A1067	Rainy	ForestNearVillage	Forest near by the village_2	Cow	2017-07-30	D1	24	Night	Anopheles	philippinensis	Neg	NEG
A1068	Rainy	ForestNearVillage	Forest near by the village_2	Cow	2017-07-30	D1	24	Night	Anopheles	kochi	Neg	NEG
A1069	Rainy	ForestNearVillage	Forest near by the village_2	Cow	2017-07-30	D1	24	Night	Anopheles	aconitus	Neg	NEG
A1070	Rainy	ForestNearVillage	Forest near by the village_2	Cow	2017-07-31	D1	1	Night	Anopheles	philippinensis	Neg	NEG
A1071	Rainy	ForestNearVillage	Forest near by the village_2	Cow	2017-07-31	D1	1	Night	Anopheles	philippinensis	Neg	NEG
A1072	Rainy	ForestNearVillage	Forest near by the village_2	Cow	2017-07-31	D1	1	Night	Anopheles	aconitus	Pos	Pf	A. vagus
A1073	Rainy	ForestNearVillage	Forest near by the village_2	Cow	2017-07-31	D1	1	Night	Anopheles	hyrcanus	Neg	NEG
A1074	Rainy	ForestNearVillage	Forest near by the village_2	Cow	2017-07-31	D1	1	Night	Anopheles	barbirostris	Neg	NEG
A1075	Rainy	ForestNearVillage	Forest near by the village_2	Cow	2017-07-31	D1	1	Night	Anopheles	karwari	Neg	NEG
A1076	Rainy	ForestNearVillage	Forest near by the village_2	Cow	2017-07-31	D1	2	Night	Anopheles	undetermined	Neg	NEG
A1077	Rainy	ForestNearVillage	Forest near by the village_2	Cow	2017-07-31	D1	2	Night	Anopheles	undetermined	Neg	NEG
A1078	Rainy	ForestNearVillage	Forest near by the village_2	Cow	2017-07-31	D1	2	Night	Anopheles	undetermined	Neg	NEG
A1079	Rainy	ForestNearVillage	Forest near by the village_2	Cow	2017-07-31	D1	2	Night	Anopheles	aconitus	Neg	NEG
A1080	Rainy	ForestNearVillage	Forest near by the village_2	Cow	2017-07-31	D1	3	Night	Anopheles	philippinensis	Neg	NEG
A1081	Rainy	ForestNearVillage	Forest near by the village_2	Cow	2017-07-31	D1	3	Night	Anopheles	philippinensis	Neg	NEG
A1082	Rainy	ForestNearVillage	Forest near by the village_2	Cow	2017-07-31	D1	3	Night	Anopheles	philippinensis	Neg	NEG
A1083	Rainy	ForestNearVillage	Forest near by the village_2	Cow	2017-07-31	D1	3	Night	Anopheles	philippinensis	Neg	NEG
A1084	Rainy	ForestNearVillage	Forest near by the village_2	Cow	2017-07-31	D1	3	Night	Anopheles	philippinensis	Neg	NEG	A. nivipes
A1085	Rainy	ForestNearVillage	Forest near by the village_2	Cow	2017-07-31	D1	3	Night	Anopheles	philippinensis	Neg	NEG
A1086	Rainy	ForestNearVillage	Forest near by the village_2	Cow	2017-07-31	D1	3	Night	Anopheles	philippinensis	Neg	NEG
A1087	Rainy	ForestNearVillage	Forest near by the village_2	Cow	2017-07-31	D1	3	Night	Anopheles	philippinensis	Neg	NEG
A1088	Rainy	ForestNearVillage	Forest near by the village_2	Cow	2017-07-31	D1	3	Night	Anopheles	philippinensis	Neg	NEG
A1089	Rainy	ForestNearVillage	Forest near by the village_2	Cow	2017-07-31	D1	3	Night	Anopheles	kochi	Neg	NEG
A1090	Rainy	ForestNearVillage	Forest near by the village_2	Cow	2017-07-31	D1	3	Night	Anopheles	hyrcanus	Neg	NEG
A1091	Rainy	ForestNearVillage	Forest near by the village_2	Cow	2017-07-31	D1	3	Night	Anopheles	aconitus	Neg	NEG
A1092	Rainy	ForestNearVillage	Forest near by the village_2	Cow	2017-07-31	D1	3	Night	Anopheles	jamesii	Neg	NEG
A1093	Rainy	ForestNearVillage	Forest near by the village_2	Cow	2017-07-31	D1	3	Night	Anopheles	undetermined	Neg	NEG
A1094	Rainy	ForestNearVillage	Forest near by the village_2	Cow	2017-07-31	D1	4	Night	Anopheles	philippinensis	Neg	NEG
A1095	Rainy	ForestNearVillage	Forest near by the village_2	Cow	2017-07-31	D1	4	Night	Anopheles	philippinensis	Neg	NEG
A1096	Rainy	ForestNearVillage	Forest near by the village_2	Cow	2017-07-31	D1	4	Night	Anopheles	philippinensis	Neg	NEG
A1097	Rainy	ForestNearVillage	Forest near by the village_2	Cow	2017-07-31	D1	4	Night	Anopheles	jamesii	Neg	NEG
A1098	Rainy	ForestNearVillage	Forest near by the village_2	Cow	2017-07-31	D1	4	Night	Anopheles	undetermined	Neg	NEG
A1099	Rainy	ForestNearVillage	Forest near by the village_2	Cow	2017-07-31	D1	4	Night	Anopheles	undetermined	Neg	NEG
A1100	Rainy	ForestNearVillage	Forest near by the village_2	Cow	2017-07-31	D1	4	Night	Anopheles	undetermined	Neg	NEG
A1101	Rainy	ForestNearVillage	Forest near by the village_2	Cow	2017-07-31	D1	4	Night	Anopheles	undetermined	Neg	NEG
A1102	Rainy	ForestNearVillage	Forest near by the village_2	Cow	2017-07-31	D1	5	Night	Anopheles	philippinensis	Neg	NEG
A1103	Rainy	ForestNearVillage	Forest near by the village_2	Cow	2017-07-31	D1	5	Night	Anopheles	philippinensis	Neg	NEG	A. nivipes
A1104	Rainy	ForestNearVillage	Forest near by the village_2	Cow	2017-07-31	D1	5	Night	Anopheles	philippinensis	Neg	NEG
A1105	Rainy	ForestNearVillage	Forest near by the village_2	Cow	2017-07-31	D1	5	Night	Anopheles	jamesii	Neg	NEG
A1106	Rainy	ForestNearVillage	Forest near by the village_2	Cow	2017-07-31	D1	5	Night	Anopheles	jamesii	Neg	NEG
A1107	Rainy	ForestNearVillage	Forest near by the village_2	Cow	2017-07-31	D1	5	Night	Anopheles	aconitus	Neg	NEG
A1108	Rainy	ForestNearVillage	Forest near by the village_2	Cow	2017-07-31	D1	5	Night	Anopheles	undetermined	Neg	NEG
A1109	Rainy	ForestNearVillage	Forest near by the village_2	Cow	2017-07-31	D1	5	Night	Anopheles	undetermined	Neg	NEG
A1110	Rainy	ForestNearVillage	Forest near by the village_2	Cow	2017-07-31	D1	5	Night	Anopheles	undetermined	Neg	NEG
A1111	Rainy	ForestNearVillage	Forest near by the village_2	Cow	2017-07-31	D1	5	Night	Anopheles	undetermined	Neg	NEG
A1112	Rainy	ForestNearVillage	Forest near by the village_2	Cow	2017-07-31	D1	5	Night	Anopheles	undetermined	Neg	NEG
A1113	Rainy	ForestNearVillage	Forest near by the village_2	Cow	2017-07-31	D1	6	Night	Anopheles	undetermined	Neg	NEG
A1114	Rainy	ForestNearVillage	Forest near by the village_2	Cow	2017-07-31	D1	6	Night	Anopheles	undetermined	Neg	NEG
A1115	Rainy	ForestNearVillage	Forest near by the village_2	Cow	2017-07-31	D1	6	Night	Anopheles	undetermined	Neg	NEG	A. sinensis
A1116	Rainy	ForestNearVillage	Forest near by the village_2	Cow	2017-07-31	D1	6	Night	Anopheles	undetermined	Neg	NEG
A1117	Rainy	ForestNearVillage	Forest near by the village_2	Cow	2017-07-31	D1	6	Night	Anopheles	undetermined	Neg	NEG
A1118	Rainy	ForestNearVillage	Forest near by the village_2	Cow	2017-07-31	D1	6	Night	Anopheles	undetermined	Neg	NEG
A1119	Rainy	ForestNearVillage	Forest near by the village_2	Cow	2017-07-31	D1	6	Night	Anopheles	undetermined	Neg	NEG
A1120	Rainy	ForestNearVillage	Forest near by the village_2	Cow	2017-07-31	D1	6	Night	Anopheles	undetermined	Neg	NEG
A1121	Rainy	ForestNearVillage	Forest near by the village_2	Cow	2017-07-31	D1	6	Night	Anopheles	barbirostris	Neg	NEG
A1122	Rainy	ForestNearVillage	Forest near by the village_2	Cow	2017-07-31	D1	6	Night	Anopheles	barbirostris	Neg	NEG	A. campestris - wejchoochetei
A1123	Rainy	Village	Village_2	Cow	2017-07-30	D1	19	Night	Anopheles	philippinensis	Neg	NEG
A1124	Rainy	Village	Village_2	Cow	2017-07-30	D1	19	Night	Anopheles	philippinensis	Neg	NEG
A1125	Rainy	Village	Village_2	Cow	2017-07-30	D1	20	Night	Anopheles	philippinensis	Neg	NEG
A1126	Rainy	Village	Village_2	Cow	2017-07-30	D1	20	Night	Anopheles	philippinensis	Neg	NEG
A1127	Rainy	Village	Village_2	Cow	2017-07-30	D1	20	Night	Anopheles	philippinensis	Neg	NEG
A1128	Rainy	Village	Village_2	Cow	2017-07-30	D1	20	Night	Anopheles	philippinensis	Neg	NEG
A1129	Rainy	Village	Village_2	Cow	2017-07-30	D1	20	Night	Anopheles	philippinensis	Neg	NEG	A. nivipes
A1130	Rainy	Village	Village_2	Cow	2017-07-30	D1	20	Night	Anopheles	philippinensis	Neg	NEG	A. nivipes
A1131	Rainy	Village	Village_2	Cow	2017-07-30	D1	20	Night	Anopheles	maculatus	Neg	NEG
A1132	Rainy	Village	Village_2	Cow	2017-07-30	D1	20	Night	Anopheles	kochi	Neg	NEG
A1133	Rainy	Village	Village_2	Cow	2017-07-30	D1	20	Night	Anopheles	dirus	Neg	NEG
A1134	Rainy	Village	Village_2	Cow	2017-07-30	D1	21	Night	Anopheles	aconitus	Neg	NEG
A1135	Rainy	Village	Village_2	Cow	2017-07-30	D1	21	Night	Anopheles	aconitus	Neg	NEG
A1136	Rainy	Village	Village_2	Cow	2017-07-30	D1	21	Night	Anopheles	aconitus	Neg	NEG
A1137	Rainy	Village	Village_2	Cow	2017-07-30	D1	21	Night	Anopheles	undetermined	Neg	NEG
A1138	Rainy	Village	Village_2	Cow	2017-07-30	D1	21	Night	Anopheles	undetermined	Neg	NEG
A1139	Rainy	Village	Village_2	Cow	2017-07-30	D1	21	Night	Anopheles	undetermined	Neg	NEG
A1140	Rainy	Village	Village_2	Cow	2017-07-30	D1	21	Night	Anopheles	kochi	Neg	NEG
A1141	Rainy	Village	Village_2	Cow	2017-07-30	D1	21	Night	Anopheles	kochi	Neg	NEG
A1142	Rainy	Village	Village_2	Cow	2017-07-30	D1	22	Night	Anopheles	undetermined	Neg	NEG
A1143	Rainy	Village	Village_2	Cow	2017-07-30	D1	22	Night	Anopheles	undetermined	Neg	NEG
A1144	Rainy	Village	Village_2	Cow	2017-07-30	D1	23	Night	Anopheles	philippinensis	Neg	NEG
A1145	Rainy	Village	Village_2	Cow	2017-07-30	D1	24	Night	Anopheles	philippinensis	Neg	NEG
A1146	Rainy	Village	Village_2	Cow	2017-07-31	D1	1	Night	Anopheles	philippinensis	Neg	NEG
A1147	Rainy	Village	Village_2	Cow	2017-07-31	D1	1	Night	Anopheles	philippinensis	Neg	NEG
A1148	Rainy	Village	Village_2	Cow	2017-07-31	D1	1	Night	Anopheles	philippinensis	Neg	NEG
A1149	Rainy	Village	Village_2	Cow	2017-07-31	D1	2	Night	Anopheles	philippinensis	Neg	NEG
A1150	Rainy	Village	Village_2	Cow	2017-07-31	D1	3	Night	Anopheles	philippinensis	Neg	NEG
A1151	Rainy	Village	Village_2	Cow	2017-07-31	D1	3	Night	Anopheles	undetermined	Neg	NEG
A1152	Rainy	Village	Village_2	Cow	2017-07-31	D1	3	Night	Anopheles	undetermined	Neg	NEG
A1153	Rainy	Village	Village_2	Cow	2017-07-31	D1	4	Night	Anopheles	barbirostris	Neg	NEG
A1154	Rainy	Village	Village_2	Cow	2017-07-31	D1	4	Night	Anopheles	philippinensis	Neg	NEG
A1155	Rainy	Village	Village_2	Cow	2017-07-31	D1	5	Night	Anopheles	philippinensis	Neg	NEG
A1156	Rainy	Village	Village_2	Cow	2017-07-31	D1	6	Night	Anopheles	philippinensis	Neg	NEG
A1157	Rainy	Village	Village_2	Cow	2017-07-31	D1	6	Night	Anopheles	philippinensis	Neg	NEG
A1158	Rainy	Village	Village_2	Cow	2017-07-31	D1	6	Night	Anopheles	barbirostris	Neg	NEG
A1159	Rainy	ForestNearVillage	Forest near by the village_2	Cow	2017-07-31	D2	19	Night	Anopheles	barbirostris	Neg	NEG
A1160	Rainy	ForestNearVillage	Forest near by the village_2	Cow	2017-07-31	D2	19	Night	Anopheles	barbirostris	Neg	NEG	A. peditaeniatus
A1161	Rainy	ForestNearVillage	Forest near by the village_2	Cow	2017-07-31	D2	19	Night	Anopheles	barbirostris	Neg	NEG
A1162	Rainy	ForestNearVillage	Forest near by the village_2	Cow	2017-07-31	D2	19	Night	Anopheles	aconitus	Neg	NEG
A1163	Rainy	ForestNearVillage	Forest near by the village_2	Cow	2017-07-31	D2	19	Night	Anopheles	philippinensis	Neg	NEG
A1164	Rainy	ForestNearVillage	Forest near by the village_2	Cow	2017-07-31	D2	19	Night	Anopheles	undetermined	Neg	NEG
A1165	Rainy	ForestNearVillage	Forest near by the village_2	Cow	2017-07-31	D2	20	Night	Anopheles	aconitus	Neg	NEG
A1166	Rainy	ForestNearVillage	Forest near by the village_2	Cow	2017-07-31	D2	20	Night	Anopheles	aconitus	Neg	NEG
A1167	Rainy	ForestNearVillage	Forest near by the village_2	Cow	2017-07-31	D2	20	Night	Anopheles	aconitus	Neg	NEG
A1168	Rainy	ForestNearVillage	Forest near by the village_2	Cow	2017-07-31	D2	20	Night	Anopheles	kochi	Neg	NEG
A1169	Rainy	ForestNearVillage	Forest near by the village_2	Cow	2017-07-31	D2	20	Night	Anopheles	hyrcanus	Neg	NEG
A1170	Rainy	ForestNearVillage	Forest near by the village_2	Cow	2017-07-31	D2	20	Night	Anopheles	undetermined	Neg	NEG
A1171	Rainy	ForestNearVillage	Forest near by the village_2	Cow	2017-07-31	D2	21	Night	Anopheles	hyrcanus	Neg	NEG
A1172	Rainy	ForestNearVillage	Forest near by the village_2	Cow	2017-07-31	D2	21	Night	Anopheles	hyrcanus	Neg	NEG
A1173	Rainy	ForestNearVillage	Forest near by the village_2	Cow	2017-07-31	D2	21	Night	Anopheles	hyrcanus	Neg	NEG	A. nitidus
A1174	Rainy	ForestNearVillage	Forest near by the village_2	Cow	2017-07-31	D2	21	Night	Anopheles	hyrcanus	Neg	NEG
A1175	Rainy	ForestNearVillage	Forest near by the village_2	Cow	2017-07-31	D2	21	Night	Anopheles	hyrcanus	Neg	NEG
A1176	Rainy	ForestNearVillage	Forest near by the village_2	Cow	2017-07-31	D2	21	Night	Anopheles	hyrcanus	Neg	NEG
A1177	Rainy	ForestNearVillage	Forest near by the village_2	Cow	2017-07-31	D2	21	Night	Anopheles	hyrcanus	Neg	NEG
A1178	Rainy	ForestNearVillage	Forest near by the village_2	Cow	2017-07-31	D2	21	Night	Anopheles	philippinensis	Neg	NEG
A1179	Rainy	ForestNearVillage	Forest near by the village_2	Cow	2017-07-31	D2	21	Night	Anopheles	kochi	Neg	NEG
A1180	Rainy	ForestNearVillage	Forest near by the village_2	Cow	2017-07-31	D2	21	Night	Anopheles	aconitus	Neg	NEG
A1181	Rainy	ForestNearVillage	Forest near by the village_2	Cow	2017-07-31	D2	21	Night	Anopheles	aconitus	Neg	NEG
A1182	Rainy	ForestNearVillage	Forest near by the village_2	Cow	2017-07-31	D2	21	Night	Anopheles	aconitus	Neg	NEG
A1183	Rainy	ForestNearVillage	Forest near by the village_2	Cow	2017-07-31	D2	21	Night	Anopheles	undetermined	Neg	NEG
A1184	Rainy	ForestNearVillage	Forest near by the village_2	Cow	2017-07-31	D2	22	Night	Anopheles	aconitus	Neg	NEG
A1185	Rainy	ForestNearVillage	Forest near by the village_2	Cow	2017-07-31	D2	22	Night	Anopheles	aconitus	Neg	NEG
A1186	Rainy	ForestNearVillage	Forest near by the village_2	Cow	2017-07-31	D2	22	Night	Anopheles	aconitus	Neg	NEG
A1187	Rainy	ForestNearVillage	Forest near by the village_2	Cow	2017-07-31	D2	22	Night	Anopheles	aconitus	Neg	NEG
A1188	Rainy	ForestNearVillage	Forest near by the village_2	Cow	2017-07-31	D2	22	Night	Anopheles	aconitus	Neg	NEG
A1189	Rainy	ForestNearVillage	Forest near by the village_2	Cow	2017-07-31	D2	22	Night	Anopheles	aconitus	Neg	NEG
A1190	Rainy	ForestNearVillage	Forest near by the village_2	Cow	2017-07-31	D2	22	Night	Anopheles	aconitus	Neg	NEG
A1191	Rainy	ForestNearVillage	Forest near by the village_2	Cow	2017-07-31	D2	22	Night	Anopheles	aconitus	Neg	NEG
A1192	Rainy	ForestNearVillage	Forest near by the village_2	Cow	2017-07-31	D2	22	Night	Anopheles	philippinensis	Neg	NEG
A1193	Rainy	ForestNearVillage	Forest near by the village_2	Cow	2017-07-31	D2	22	Night	Anopheles	philippinensis	Neg	NEG
A1194	Rainy	ForestNearVillage	Forest near by the village_2	Cow	2017-07-31	D2	22	Night	Anopheles	undetermined	Neg	NEG
A1195	Rainy	ForestNearVillage	Forest near by the village_2	Cow	2017-07-31	D2	22	Night	Anopheles	undetermined	Neg	NEG
A1196	Rainy	ForestNearVillage	Forest near by the village_2	Cow	2017-07-31	D2	22	Night	Anopheles	undetermined	Neg	NEG
A1197	Rainy	ForestNearVillage	Forest near by the village_2	Cow	2017-07-31	D2	22	Night	Anopheles	kochi	Neg	NEG
A1198	Rainy	ForestNearVillage	Forest near by the village_2	Cow	2017-07-31	D2	22	Night	Anopheles	kochi	Neg	NEG	A. kochi
A1199	Rainy	ForestNearVillage	Forest near by the village_2	Cow	2017-07-31	D2	22	Night	Anopheles	kochi	Neg	NEG
A1200	Rainy	ForestNearVillage	Forest near by the village_2	Cow	2017-07-31	D2	22	Night	Anopheles	hyrcanus	Neg	NEG
A1201	Rainy	ForestNearVillage	Forest near by the village_2	Cow	2017-07-31	D2	23	Night	Anopheles	hyrcanus	Neg	NEG
A1202	Rainy	ForestNearVillage	Forest near by the village_2	Cow	2017-07-31	D2	23	Night	Anopheles	hyrcanus	Neg	NEG
A1203	Rainy	ForestNearVillage	Forest near by the village_2	Cow	2017-07-31	D2	23	Night	Anopheles	hyrcanus	Neg	NEG
A1204	Rainy	ForestNearVillage	Forest near by the village_2	Cow	2017-07-31	D2	23	Night	Anopheles	hyrcanus	Neg	NEG
A1205	Rainy	ForestNearVillage	Forest near by the village_2	Cow	2017-07-31	D2	23	Night	Anopheles	aconitus	Neg	NEG
A1206	Rainy	ForestNearVillage	Forest near by the village_2	Cow	2017-07-31	D2	23	Night	Anopheles	aconitus	Neg	NEG
A1207	Rainy	ForestNearVillage	Forest near by the village_2	Cow	2017-07-31	D2	23	Night	Anopheles	aconitus	Neg	NEG
A1208	Rainy	ForestNearVillage	Forest near by the village_2	Cow	2017-07-31	D2	23	Night	Anopheles	jamesii	Neg	NEG
A1209	Rainy	ForestNearVillage	Forest near by the village_2	Cow	2017-07-31	D2	23	Night	Anopheles	jamesii	Neg	NEG
A1210	Rainy	ForestNearVillage	Forest near by the village_2	Cow	2017-07-31	D2	23	Night	Anopheles	philippinensis	Neg	NEG
A1211	Rainy	ForestNearVillage	Forest near by the village_2	Cow	2017-07-31	D2	23	Night	Anopheles	undetermined	Neg	NEG
A1212	Rainy	ForestNearVillage	Forest near by the village_2	Cow	2017-07-31	D2	24	Night	Anopheles	aconitus	Neg	NEG
A1213	Rainy	ForestNearVillage	Forest near by the village_2	Cow	2017-07-31	D2	24	Night	Anopheles	aconitus	Neg	NEG
A1214	Rainy	ForestNearVillage	Forest near by the village_2	Cow	2017-07-31	D2	24	Night	Anopheles	aconitus	Neg	NEG
A1215	Rainy	ForestNearVillage	Forest near by the village_2	Cow	2017-07-31	D2	24	Night	Anopheles	karwari	Neg	NEG
A1216	Rainy	ForestNearVillage	Forest near by the village_2	Cow	2017-07-31	D2	24	Night	Anopheles	philippinensis	Neg	NEG
A1217	Rainy	ForestNearVillage	Forest near by the village_2	Cow	2017-07-31	D2	24	Night	Anopheles	philippinensis	Neg	NEG
A1218	Rainy	ForestNearVillage	Forest near by the village_2	Cow	2017-07-31	D2	24	Night	Anopheles	philippinensis	Neg	NEG
A1219	Rainy	ForestNearVillage	Forest near by the village_2	Cow	2017-07-31	D2	24	Night	Anopheles	philippinensis	Neg	NEG
A1220	Rainy	ForestNearVillage	Forest near by the village_2	Cow	2017-07-31	D2	24	Night	Anopheles	philippinensis	Neg	NEG
A1221	Rainy	ForestNearVillage	Forest near by the village_2	Cow	2017-07-31	D2	24	Night	Anopheles	philippinensis	Neg	NEG
A1222	Rainy	ForestNearVillage	Forest near by the village_2	Cow	2017-07-31	D2	24	Night	Anopheles	kochi	Neg	NEG
A1223	Rainy	ForestNearVillage	Forest near by the village_2	Cow	2017-07-31	D2	24	Night	Anopheles	hyrcanus	Neg	NEG
A1224	Rainy	ForestNearVillage	Forest near by the village_2	Cow	2017-07-31	D2	24	Night	Anopheles	minimus	Neg	NEG
A1225	Rainy	ForestNearVillage	Forest near by the village_2	Cow	2017-08-01	D2	1	Night	Anopheles	undetermined	Neg	NEG
A1226	Rainy	ForestNearVillage	Forest near by the village_2	Cow	2017-08-01	D2	1	Night	Anopheles	undetermined	Neg	NEG
A1227	Rainy	ForestNearVillage	Forest near by the village_2	Cow	2017-08-01	D2	1	Night	Anopheles	undetermined	Neg	NEG
A1228	Rainy	ForestNearVillage	Forest near by the village_2	Cow	2017-08-01	D2	1	Night	Anopheles	undetermined	Neg	NEG
A1229	Rainy	ForestNearVillage	Forest near by the village_2	Cow	2017-08-01	D2	1	Night	Anopheles	undetermined	Neg	NEG
A1230	Rainy	ForestNearVillage	Forest near by the village_2	Cow	2017-08-01	D2	1	Night	Anopheles	undetermined	Neg	NEG
A1231	Rainy	ForestNearVillage	Forest near by the village_2	Cow	2017-08-01	D2	1	Night	Anopheles	undetermined	Neg	NEG
A1232	Rainy	ForestNearVillage	Forest near by the village_2	Cow	2017-08-01	D2	1	Night	Anopheles	undetermined	Neg	NEG
A1233	Rainy	ForestNearVillage	Forest near by the village_2	Cow	2017-08-01	D2	1	Night	Anopheles	undetermined	Neg	NEG
A1234	Rainy	ForestNearVillage	Forest near by the village_2	Cow	2017-08-01	D2	1	Night	Anopheles	undetermined	Neg	NEG
A1235	Rainy	ForestNearVillage	Forest near by the village_2	Cow	2017-08-01	D2	1	Night	Anopheles	undetermined	Neg	NEG	A. nivipes
A1236	Rainy	ForestNearVillage	Forest near by the village_2	Cow	2017-08-01	D2	1	Night	Anopheles	kochi	Neg	NEG
A1237	Rainy	ForestNearVillage	Forest near by the village_2	Cow	2017-08-01	D2	1	Night	Anopheles	kochi	Neg	NEG
A1238	Rainy	ForestNearVillage	Forest near by the village_2	Cow	2017-08-01	D2	1	Night	Anopheles	philippinensis	Neg	NEG	A. nivipes
A1239	Rainy	ForestNearVillage	Forest near by the village_2	Cow	2017-08-01	D2	2	Night	Anopheles	barbirostris	Pos	Pv	A. dissidens
A1240	Rainy	ForestNearVillage	Forest near by the village_2	Cow	2017-08-01	D2	2	Night	Anopheles	barbirostris	Neg	NEG
A1241	Rainy	ForestNearVillage	Forest near by the village_2	Cow	2017-08-01	D2	2	Night	Anopheles	philippinensis	Neg	NEG	A. jamesii
A1242	Rainy	ForestNearVillage	Forest near by the village_2	Cow	2017-08-01	D2	2	Night	Anopheles	philippinensis	Neg	NEG
A1243	Rainy	ForestNearVillage	Forest near by the village_2	Cow	2017-08-01	D2	2	Night	Anopheles	kochi	Neg	NEG
A1244	Rainy	ForestNearVillage	Forest near by the village_2	Cow	2017-08-01	D2	2	Night	Anopheles	hyrcanus	Neg	NEG	A. peditaeniatus
A1245	Rainy	ForestNearVillage	Forest near by the village_2	Cow	2017-08-01	D2	2	Night	Anopheles	hyrcanus	Neg	NEG
A1246	Rainy	ForestNearVillage	Forest near by the village_2	Cow	2017-08-01	D2	2	Night	Anopheles	hyrcanus	Neg	NEG
A1247	Rainy	ForestNearVillage	Forest near by the village_2	Cow	2017-08-01	D2	2	Night	Anopheles	hyrcanus	Neg	NEG
A1248	Rainy	ForestNearVillage	Forest near by the village_2	Cow	2017-08-01	D2	3	Night	Anopheles	hyrcanus	Neg	NEG
A1249	Rainy	ForestNearVillage	Forest near by the village_2	Cow	2017-08-01	D2	3	Night	Anopheles	hyrcanus	Neg	NEG
A1250	Rainy	ForestNearVillage	Forest near by the village_2	Cow	2017-08-01	D2	3	Night	Anopheles	hyrcanus	Neg	NEG
A1251	Rainy	ForestNearVillage	Forest near by the village_2	Cow	2017-08-01	D2	3	Night	Anopheles	philippinensis	Neg	NEG	A. nivipes
A1252	Rainy	ForestNearVillage	Forest near by the village_2	Cow	2017-08-01	D2	3	Night	Anopheles	philippinensis	Neg	NEG
A1253	Rainy	ForestNearVillage	Forest near by the village_2	Cow	2017-08-01	D2	4	Night	Anopheles	philippinensis	Neg	NEG
A1254	Rainy	ForestNearVillage	Forest near by the village_2	Cow	2017-08-01	D2	4	Night	Anopheles	hyrcanus	Neg	NEG
A1255	Rainy	ForestNearVillage	Forest near by the village_2	Cow	2017-08-01	D2	4	Night	Anopheles	hyrcanus	Neg	NEG
A1256	Rainy	ForestNearVillage	Forest near by the village_2	Cow	2017-08-01	D2	4	Night	Anopheles	hyrcanus	Neg	NEG
A1257	Rainy	ForestNearVillage	Forest near by the village_2	Cow	2017-08-01	D2	4	Night	Anopheles	hyrcanus	Neg	NEG	A. peditaeniatus
A1258	Rainy	ForestNearVillage	Forest near by the village_2	Cow	2017-08-01	D2	4	Night	Anopheles	insulaeflorum	Neg	NEG
A1259	Rainy	ForestNearVillage	Forest near by the village_2	Cow	2017-08-01	D2	5	Night	Anopheles	undetermined	Neg	NEG
A1260	Rainy	ForestNearVillage	Forest near by the village_2	Cow	2017-08-01	D2	5	Night	Anopheles	undetermined	Neg	NEG	A. philippenensis
A1261	Rainy	ForestNearVillage	Forest near by the village_2	Cow	2017-08-01	D2	5	Night	Anopheles	undetermined	Neg	NEG
A1262	Rainy	ForestNearVillage	Forest near by the village_2	Cow	2017-08-01	D2	5	Night	Anopheles	undetermined	Neg	NEG	A. peditaeniatus
A1263	Rainy	ForestNearVillage	Forest near by the village_2	Cow	2017-08-01	D2	5	Night	Anopheles	hyrcanus	Neg	NEG
A1264	Rainy	ForestNearVillage	Forest near by the village_2	Cow	2017-08-01	D2	5	Night	Anopheles	hyrcanus	Neg	NEG	A. dissidens
A1265	Rainy	ForestNearVillage	Forest near by the village_2	Cow	2017-08-01	D2	5	Night	Anopheles	philippinensis	Neg	NEG
A1266	Rainy	ForestNearVillage	Forest near by the village_2	Cow	2017-08-01	D2	5	Night	Anopheles	kochi	Neg	NEG	A. kochi
A1267	Rainy	ForestNearVillage	Forest near by the village_2	Cow	2017-08-01	D2	6	Night	Anopheles	philippinensis	Neg	NEG	A. nivipes
A1268	Rainy	ForestNearVillage	Forest near by the village_2	Cow	2017-08-01	D2	6	Night	Anopheles	insulaeflorum	Neg	NEG	A. peditaeniatus
A1269	Rainy	ForestNearVillage	Forest near by the village_2	Cow	2017-08-01	D2	6	Night	Anopheles	undetermined	Neg	NEG	A. jamesii
A1270	Rainy	ForestNearVillage	Forest near by the village_2	Cow	2017-08-01	D2	7	Day	Anopheles	barbirostris	Neg	NEG
A1271	Rainy	ForestNearVillage	Forest near by the village_2	Cow	2017-08-01	D2	7	Day	Anopheles	barbirostris	Neg	NEG
A1272	Rainy	ForestNearVillage	Forest near by the village_2	Cow	2017-08-01	D2	17	Day	Anopheles	barbirostris	Neg	NEG
A1273	Rainy	ForestNearVillage	Forest near by the village_2	Cow	2017-08-01	D2	18	Day	Anopheles	undetermined	Neg	NEG
A1274	Rainy	ForestNearVillage	Forest near by the village_2	Cow	2017-08-01	D2	18	Day	Anopheles	barbirostris	Neg	NEG
A1275	Rainy	Village	Village_2	Cow	2017-07-31	D2	19	Night	Anopheles	aconitus	Neg	NEG	A. vagus
A1276	Rainy	Village	Village_2	Cow	2017-07-31	D2	19	Night	Anopheles	aconitus	Neg	NEG
A1277	Rainy	Village	Village_2	Cow	2017-07-31	D2	19	Night	Anopheles	aconitus	Neg	NEG
A1278	Rainy	Village	Village_2	Cow	2017-07-31	D2	19	Night	Anopheles	aconitus	Neg	NEG
A1279	Rainy	Village	Village_2	Cow	2017-07-31	D2	19	Night	Anopheles	aconitus	Neg	NEG
A1280	Rainy	Village	Village_2	Cow	2017-07-31	D2	20	Night	Anopheles	kochi	Neg	NEG
A1281	Rainy	Village	Village_2	Cow	2017-07-31	D2	20	Night	Anopheles	kochi	Neg	NEG
A1282	Rainy	Village	Village_2	Cow	2017-07-31	D2	20	Night	Anopheles	kochi	Neg	NEG
A1283	Rainy	Village	Village_2	Cow	2017-07-31	D2	20	Night	Anopheles	philippinensis	Neg	NEG
A1284	Rainy	Village	Village_2	Cow	2017-07-31	D2	20	Night	Anopheles	aconitus	Neg	NEG
A1285	Rainy	Village	Village_2	Cow	2017-07-31	D2	20	Night	Anopheles	aconitus	Neg	NEG
A1286	Rainy	Village	Village_2	Cow	2017-07-31	D2	20	Night	Anopheles	aconitus	Neg	NEG
A1287	Rainy	Village	Village_2	Cow	2017-07-31	D2	21	Night	Anopheles	philippinensis	Neg	NEG
A1288	Rainy	Village	Village_2	Cow	2017-07-31	D2	21	Night	Anopheles	philippinensis	Neg	NEG
A1289	Rainy	Village	Village_2	Cow	2017-07-31	D2	21	Night	Anopheles	philippinensis	Neg	NEG
A1290	Rainy	Village	Village_2	Cow	2017-07-31	D2	21	Night	Anopheles	hyrcanus	Neg	NEG
A1291	Rainy	Village	Village_2	Cow	2017-07-31	D2	22	Night	Anopheles	philippinensis	Neg	NEG
A1292	Rainy	Village	Village_2	Cow	2017-07-31	D2	22	Night	Anopheles	philippinensis	Neg	NEG
A1293	Rainy	Village	Village_2	Cow	2017-07-31	D2	22	Night	Anopheles	philippinensis	Neg	NEG
A1294	Rainy	Village	Village_2	Cow	2017-07-31	D2	22	Night	Anopheles	philippinensis	Neg	NEG
A1295	Rainy	Village	Village_2	Cow	2017-07-31	D2	22	Night	Anopheles	philippinensis	Neg	NEG
A1296	Rainy	Village	Village_2	Cow	2017-07-31	D2	22	Night	Anopheles	aconitus	Neg	NEG
A1297	Rainy	Village	Village_2	Cow	2017-07-31	D2	22	Night	Anopheles	aconitus	Neg	NEG
A1298	Rainy	Village	Village_2	Cow	2017-07-31	D2	22	Night	Anopheles	aconitus	Neg	NEG
A1299	Rainy	Village	Village_2	Cow	2017-07-31	D2	23	Night	Anopheles	aconitus	Neg	NEG
A1300	Rainy	Village	Village_2	Cow	2017-07-31	D2	23	Night	Anopheles	hyrcanus	Neg	NEG
A1301	Rainy	Village	Village_2	Cow	2017-07-31	D2	23	Night	Anopheles	undetermined	Neg	NEG
A1302	Rainy	Village	Village_2	Cow	2017-07-31	D2	23	Night	Anopheles	undetermined	Neg	NEG
A1303	Rainy	Village	Village_2	Cow	2017-07-31	D2	24	Night	Anopheles	philippinensis	Neg	NEG
A1304	Rainy	Village	Village_2	Cow	2017-07-31	D2	24	Night	Anopheles	philippinensis	Neg	NEG
A1305	Rainy	Village	Village_2	Cow	2017-07-31	D2	24	Night	Anopheles	philippinensis	Neg	NEG
A1306	Rainy	Village	Village_2	Cow	2017-07-31	D2	24	Night	Anopheles	philippinensis	Neg	NEG
A1307	Rainy	Village	Village_2	Cow	2017-07-31	D2	24	Night	Anopheles	kochi	Neg	NEG
A1308	Rainy	Village	Village_2	Cow	2017-07-31	D2	24	Night	Anopheles	kochi	Neg	NEG
A1309	Rainy	Village	Village_2	Cow	2017-08-01	D2	1	Night	Anopheles	kochi	Neg	NEG
A1310	Rainy	Village	Village_2	Cow	2017-08-01	D2	1	Night	Anopheles	hyrcanus	Neg	NEG
A1311	Rainy	Village	Village_2	Cow	2017-08-01	D2	1	Night	Anopheles	philippinensis	Neg	NEG	A. nivipes
A1312	Rainy	Village	Village_2	Cow	2017-08-01	D2	1	Night	Anopheles	philippinensis	Neg	NEG
A1313	Rainy	Village	Village_2	Cow	2017-08-01	D2	1	Night	Anopheles	philippinensis	Neg	NEG
A1314	Rainy	Village	Village_2	Cow	2017-08-01	D2	1	Night	Anopheles	philippinensis	Neg	NEG
A1315	Rainy	Village	Village_2	Cow	2017-08-01	D2	1	Night	Anopheles	jamesii	Neg	NEG
A1316	Rainy	Village	Village_2	Cow	2017-08-01	D2	1	Night	Anopheles	karwari	Neg	NEG	A. karwari
A1317	Rainy	Village	Village_2	Cow	2017-08-01	D2	1	Night	Anopheles	undetermined	Neg	NEG	A. nivipes
A1318	Rainy	Village	Village_2	Cow	2017-08-01	D2	1	Night	Anopheles	undetermined	Neg	NEG
A1319	Rainy	Village	Village_2	Cow	2017-08-01	D2	2	Night	Anopheles	undetermined	Neg	NEG
A1320	Rainy	Village	Village_2	Cow	2017-08-01	D2	2	Night	Anopheles	undetermined	Neg	NEG
A1321	Rainy	Village	Village_2	Cow	2017-08-01	D2	2	Night	Anopheles	philippinensis	Neg	NEG	A. nivipes
A1322	Rainy	Village	Village_2	Cow	2017-08-01	D2	2	Night	Anopheles	philippinensis	Neg	NEG
A1323	Rainy	Village	Village_2	Cow	2017-08-01	D2	2	Night	Anopheles	philippinensis	Neg	NEG
A1324	Rainy	Village	Village_2	Cow	2017-08-01	D2	2	Night	Anopheles	philippinensis	Neg	NEG	A. nivipes
A1325	Rainy	Village	Village_2	Cow	2017-08-01	D2	2	Night	Anopheles	kochi	Neg	NEG
A1326	Rainy	Village	Village_2	Cow	2017-08-01	D2	3	Night	Anopheles	philippinensis	Neg	NEG
A1327	Rainy	Village	Village_2	Cow	2017-08-01	D2	3	Night	Anopheles	philippinensis	Neg	NEG
A1328	Rainy	Village	Village_2	Cow	2017-08-01	D2	3	Night	Anopheles	philippinensis	Neg	NEG
A1329	Rainy	Village	Village_2	Cow	2017-08-01	D2	3	Night	Anopheles	philippinensis	Neg	NEG	A. jamesii
A1330	Rainy	Village	Village_2	Cow	2017-08-01	D2	3	Night	Anopheles	philippinensis	Neg	NEG
A1331	Rainy	Village	Village_2	Cow	2017-08-01	D2	3	Night	Anopheles	philippinensis	Neg	NEG
A1332	Rainy	Village	Village_2	Cow	2017-08-01	D2	3	Night	Anopheles	aconitus	Neg	NEG
A1333	Rainy	Village	Village_2	Cow	2017-08-01	D2	3	Night	Anopheles	aconitus	Neg	NEG	A. vagus
A1334	Rainy	Village	Village_2	Cow	2017-08-01	D2	3	Night	Anopheles	kochi	Neg	NEG
A1335	Rainy	Village	Village_2	Cow	2017-08-01	D2	4	Night	Anopheles	philippinensis	Neg	NEG
A1336	Rainy	Village	Village_2	Cow	2017-08-01	D2	5	Night	Anopheles	philippinensis	Neg	NEG
A1337	Rainy	Village	Village_2	Cow	2017-08-01	D2	6	Night	Anopheles	philippinensis	Neg	NEG
A1338	Rainy	Village	Village_2	Cow	2017-08-01	D2	6	Night	Anopheles	philippinensis	Neg	NEG
A1339	Rainy	Village	Village_2	Cow	2017-08-01	D2	6	Night	Anopheles	philippinensis	Neg	NEG	A. jamesii
A1340	Rainy	Village	Village_2	Cow	2017-08-01	D2	6	Night	Anopheles	philippinensis	Neg	NEG
A1341	Rainy	Village	Village_2	Cow	2017-08-01	D2	6	Night	Anopheles	philippinensis	Neg	NEG
A1342	Rainy	Village	Village_2	Cow	2017-08-01	D2	6	Night	Anopheles	philippinensis	Neg	NEG
A1343	Rainy	Village	Village_2	Cow	2017-08-01	D2	6	Night	Anopheles	philippinensis	Neg	NEG
A1344	Rainy	Village	Village_2	Cow	2017-08-01	D2	6	Night	Anopheles	philippinensis	Neg	NEG
A1345	Rainy	Village	Village_2	Cow	2017-08-01	D2	6	Night	Anopheles	kochi	Neg	NEG
A1346	Rainy	ForestNearVillage	Forest near by the village_2	Human	2017-07-31	D2	20	Night	Anopheles	philippinensis	Neg	NEG	A. nivipes
A1347	Rainy	ForestNearVillage	Forest near by the village_2	Human	2017-07-31	D2	21	Night	Anopheles	maculatus	Neg	NEG	A. maculatus
A1348	Rainy	ForestNearVillage	Forest near by the village_2	Human	2017-07-31	D2	23	Night	Anopheles	hyrcanus	Neg	NEG	A. peditaeniatus
A1349	Rainy	ForestNearVillage	Forest near by the village_2	Human	2017-08-01	D2	1	Night	Anopheles	kochi	Neg	NEG	A. kochi
A1350	Rainy	ForestNearVillage	Forest near by the village_2	Human	2017-08-01	D2	1	Night	Anopheles	hyrcanus	Neg	NEG	A. peditaeniatus
A1351	Rainy	Village	Village_2	Human	2017-07-31	D2	20	Night	Anopheles	aconitus	Neg	NEG	A. vagus
A1352	Rainy	Village	Village_2	Human	2017-08-01	D2	6	Night	Anopheles	philippinensis	Neg	NEG	A. nivipes
A1353	Rainy	ForestNearVillage	Forest near by the village_2	Human	2017-08-01	D2	7	Day	Anopheles	philippinensis	Neg	NEG	A. nivipes
A1354	Rainy	ForestNearVillage	Forest near by the village_2	Human	2017-08-01	D2	8	Day	Anopheles	philippinensis	Neg	NEG	A. nivipes
A1355	Rainy	ForestNearVillage	Forest near by the village_2	Human	2017-08-01	D2	8	Day	Anopheles	philippinensis	Neg	NEG	A. dissidens
A1356	Rainy	ForestNearVillage	Forest near by the village_2	Human	2017-08-01	D2	8	Day	Anopheles	philippinensis	Neg	NEG	A. jamesii
A1357	Rainy	ForestNearVillage	Forest near by the village_2	Human	2017-08-01	D2	8	Day	Anopheles	philippinensis	Neg	NEG	A. nivipes
A1358	Rainy	ForestNearVillage	Forest near by the village_2	Human	2017-08-01	D2	8	Day	Anopheles	philippinensis	Neg	NEG	A. annularis
A1359	Rainy	ForestNearVillage	Forest near by the village_2	Human	2017-08-01	D2	8	Day	Anopheles	philippinensis	Neg	NEG	A. jamesii
A1360	Rainy	ForestNearVillage	Forest near by the village_2	Human	2017-08-01	D2	8	Day	Anopheles	philippinensis	Neg	NEG	A. nivipes
A1361	Rainy	ForestNearVillage	Forest near by the village_2	Human	2017-08-01	D2	10	Day	Anopheles	philippinensis	Neg	NEG	A. nivipes
A1362	Rainy	ForestNearVillage	Forest near by the village_2	Human	2017-08-01	D2	11	Day	Anopheles	philippinensis	Neg	NEG	A. dissidens
A1363	Rainy	ForestNearVillage	Forest near by the village_2	Human	2017-08-01	D2	11	Day	Anopheles	undetermined	Neg	NEG	A. peditaeniatus
A1364	Rainy	ForestNearVillage	Forest near by the village_2	Human	2017-08-01	D2	12	Day	Anopheles	aconitus	Neg	NEG	A. vagus
A1365	Rainy	ForestNearVillage	Forest near by the village_2	Human	2017-08-01	D2	12	Day	Anopheles	undetermined	Pos	Pv	A. nitidus
A1366	Rainy	ForestNearVillage	Forest near by the village_2	Human	2017-08-01	D2	12	Day	Anopheles	undetermined	Neg	NEG	A. vagus
A1367	Rainy	ForestNearVillage	Forest near by the village_2	Human	2017-08-01	D2	12	Day	Anopheles	insulaeflorum	Neg	NEG	A. peditaeniatus
A1368	Rainy	Village	Village_2	Cow	2017-08-01	D2	7	Day	Anopheles	maculatus	Neg	NEG
A1369	Rainy	Village	Village_2	Cow	2017-08-01	D2	7	Day	Anopheles	undetermined	Neg	NEG
A1370	Rainy	Village	Village_2	Cow	2017-08-01	D2	9	Day	Anopheles	philippinensis	Neg	NEG
A1371	Rainy	Village	Village_2	Cow	2017-08-01	D2	9	Day	Anopheles	jamesii	Neg	NEG
A1372	Rainy	Village	Village_2	Cow	2017-08-01	D2	9	Day	Anopheles	insulaeflorum	Neg	NEG
A1373	Rainy	Village	Village_2	Cow	2017-08-01	D2	9	Day	Anopheles	undetermined	Neg	NEG
A1374	Rainy	Village	Village_2	Cow	2017-08-01	D2	10	Day	Anopheles	aconitus	Neg	NEG
A1375	Rainy	ForestNearVillage	Forest near by the village_3	Cow	2017-08-02	D1	21	Night	Anopheles	insulaeflorum	Neg	NEG
A1376	Rainy	ForestNearVillage	Forest near by the village_3	Cow	2017-08-02	D1	21	Night	Anopheles	insulaeflorum	Neg	NEG
A1377	Rainy	ForestNearVillage	Forest near by the village_3	Cow	2017-08-02	D1	21	Night	Anopheles	insulaeflorum	Pos	Pf	A. peditaeniatus
A1378	Rainy	ForestNearVillage	Forest near by the village_3	Cow	2017-08-02	D1	21	Night	Anopheles	insulaeflorum	Neg	NEG
A1379	Rainy	ForestNearVillage	Forest near by the village_3	Cow	2017-08-02	D1	21	Night	Anopheles	insulaeflorum	Neg	NEG
A1380	Rainy	ForestNearVillage	Forest near by the village_3	Cow	2017-08-02	D1	21	Night	Anopheles	hyrcanus	Neg	NEG
A1381	Rainy	ForestNearVillage	Forest near by the village_3	Cow	2017-08-02	D1	21	Night	Anopheles	philippinensis	Neg	NEG
A1382	Rainy	ForestNearVillage	Forest near by the village_3	Cow	2017-08-02	D1	22	Night	Anopheles	hyrcanus	Neg	NEG
A1383	Rainy	ForestNearVillage	Forest near by the village_3	Cow	2017-08-02	D1	22	Night	Anopheles	hyrcanus	Neg	NEG
A1384	Rainy	ForestNearVillage	Forest near by the village_3	Cow	2017-08-02	D1	22	Night	Anopheles	hyrcanus	Neg	NEG	A. peditaeniatus
A1385	Rainy	ForestNearVillage	Forest near by the village_3	Cow	2017-08-02	D1	22	Night	Anopheles	hyrcanus	Neg	NEG
A1386	Rainy	ForestNearVillage	Forest near by the village_3	Cow	2017-08-02	D1	22	Night	Anopheles	hyrcanus	Neg	NEG
A1387	Rainy	ForestNearVillage	Forest near by the village_3	Cow	2017-08-02	D1	22	Night	Anopheles	undetermined	Neg	NEG
A1388	Rainy	ForestNearVillage	Forest near by the village_3	Cow	2017-08-02	D1	22	Night	Anopheles	undetermined	Neg	NEG
A1389	Rainy	ForestNearVillage	Forest near by the village_3	Cow	2017-08-02	D1	22	Night	Anopheles	undetermined	Neg	NEG
A1390	Rainy	ForestNearVillage	Forest near by the village_3	Cow	2017-08-02	D1	22	Night	Anopheles	undetermined	Neg	NEG	A. peditaeniatus
A1391	Rainy	ForestNearVillage	Forest near by the village_3	Cow	2017-08-02	D1	22	Night	Anopheles	undetermined	Neg	NEG
A1392	Rainy	ForestNearVillage	Forest near by the village_3	Cow	2017-08-02	D1	22	Night	Anopheles	undetermined	Neg	NEG
A1393	Rainy	ForestNearVillage	Forest near by the village_3	Cow	2017-08-02	D1	23	Night	Anopheles	insulaeflorum	Neg	NEG
A1394	Rainy	ForestNearVillage	Forest near by the village_3	Cow	2017-08-02	D1	23	Night	Anopheles	insulaeflorum	Neg	NEG	A. peditaeniatus
A1395	Rainy	ForestNearVillage	Forest near by the village_3	Cow	2017-08-02	D1	23	Night	Anopheles	insulaeflorum	Pos	Pf	A. peditaeniatus
A1396	Rainy	ForestNearVillage	Forest near by the village_3	Cow	2017-08-02	D1	23	Night	Anopheles	insulaeflorum	Neg	NEG
A1397	Rainy	ForestNearVillage	Forest near by the village_3	Cow	2017-08-02	D1	23	Night	Anopheles	undetermined	Neg	NEG
A1398	Rainy	ForestNearVillage	Forest near by the village_3	Cow	2017-08-02	D1	23	Night	Anopheles	undetermined	Pos	Pf	A. peditaeniatus
A1399	Rainy	ForestNearVillage	Forest near by the village_3	Cow	2017-08-02	D1	23	Night	Anopheles	undetermined	Neg	NEG
A1400	Rainy	ForestNearVillage	Forest near by the village_3	Cow	2017-08-02	D1	23	Night	Anopheles	undetermined	Pos	Pf	A. peditaeniatus
A1401	Rainy	ForestNearVillage	Forest near by the village_3	Cow	2017-08-02	D1	23	Night	Anopheles	undetermined	Neg	NEG
A1402	Rainy	ForestNearVillage	Forest near by the village_3	Cow	2017-08-02	D1	23	Night	Anopheles	undetermined	Neg	NEG
A1403	Rainy	ForestNearVillage	Forest near by the village_3	Cow	2017-08-02	D1	23	Night	Anopheles	undetermined	Neg	NEG
A1404	Rainy	ForestNearVillage	Forest near by the village_3	Cow	2017-08-02	D1	24	Night	Anopheles	barbirostris	Neg	NEG	A. dissidens
A1405	Rainy	ForestNearVillage	Forest near by the village_3	Cow	2017-08-02	D1	24	Night	Anopheles	hyrcanus	Pos	Pf	A. peditaeniatus
A1406	Rainy	ForestNearVillage	Forest near by the village_3	Cow	2017-08-02	D1	24	Night	Anopheles	hyrcanus	Neg	NEG
A1407	Rainy	ForestNearVillage	Forest near by the village_3	Cow	2017-08-02	D1	24	Night	Anopheles	hyrcanus	Neg	NEG
A1408	Rainy	ForestNearVillage	Forest near by the village_3	Cow	2017-08-02	D1	24	Night	Anopheles	undetermined	Neg	NEG
A1409	Rainy	ForestNearVillage	Forest near by the village_3	Cow	2017-08-02	D1	24	Night	Anopheles	undetermined	Neg	NEG
A1410	Rainy	ForestNearVillage	Forest near by the village_3	Cow	2017-08-02	D1	24	Night	Anopheles	undetermined	Neg	NEG
A1411	Rainy	ForestNearVillage	Forest near by the village_3	Cow	2017-08-02	D1	24	Night	Anopheles	undetermined	Neg	NEG	A. peditaeniatus
A1412	Rainy	ForestNearVillage	Forest near by the village_3	Cow	2017-08-03	D1	1	Night	Anopheles	insulaeflorum	Neg	NEG
A1413	Rainy	ForestNearVillage	Forest near by the village_3	Cow	2017-08-03	D1	1	Night	Anopheles	insulaeflorum	Neg	NEG
A1414	Rainy	ForestNearVillage	Forest near by the village_3	Cow	2017-08-03	D1	1	Night	Anopheles	insulaeflorum	Neg	NEG
A1415	Rainy	ForestNearVillage	Forest near by the village_3	Cow	2017-08-03	D1	1	Night	Anopheles	insulaeflorum	Neg	NEG
A1416	Rainy	ForestNearVillage	Forest near by the village_3	Cow	2017-08-03	D1	1	Night	Anopheles	insulaeflorum	Neg	NEG
A1417	Rainy	ForestNearVillage	Forest near by the village_3	Cow	2017-08-03	D1	1	Night	Anopheles	philippinensis	Neg	NEG
A1418	Rainy	ForestNearVillage	Forest near by the village_3	Cow	2017-08-03	D1	2	Night	Anopheles	undetermined	Neg	NEG
A1419	Rainy	ForestNearVillage	Forest near by the village_3	Cow	2017-08-03	D1	2	Night	Anopheles	undetermined	Neg	NEG
A1420	Rainy	ForestNearVillage	Forest near by the village_3	Cow	2017-08-03	D1	2	Night	Anopheles	undetermined	Neg	NEG
A1421	Rainy	ForestNearVillage	Forest near by the village_3	Cow	2017-08-03	D1	2	Night	Anopheles	undetermined	Neg	NEG
A1422	Rainy	ForestNearVillage	Forest near by the village_3	Cow	2017-08-03	D1	2	Night	Anopheles	philippinensis	Neg	NEG	A. nivipes
A1423	Rainy	ForestNearVillage	Forest near by the village_3	Cow	2017-08-03	D1	2	Night	Anopheles	philippinensis	Neg	NEG
A1424	Rainy	ForestNearVillage	Forest near by the village_3	Cow	2017-08-03	D1	3	Night	Anopheles	hyrcanus	Neg	NEG
A1425	Rainy	ForestNearVillage	Forest near by the village_3	Cow	2017-08-03	D1	3	Night	Anopheles	undetermined	Neg	NEG
A1426	Rainy	ForestNearVillage	Forest near by the village_3	Cow	2017-08-03	D1	3	Night	Anopheles	undetermined	Neg	NEG
A1427	Rainy	ForestNearVillage	Forest near by the village_3	Cow	2017-08-03	D1	4	Night	Anopheles	undetermined	Neg	NEG
A1428	Rainy	ForestNearVillage	Forest near by the village_3	Cow	2017-08-03	D1	4	Night	Anopheles	undetermined	Neg	NEG
A1429	Rainy	ForestNearVillage	Forest near by the village_3	Cow	2017-08-03	D1	4	Night	Anopheles	undetermined	Neg	NEG
A1430	Rainy	ForestNearVillage	Forest near by the village_3	Cow	2017-08-03	D1	4	Night	Anopheles	undetermined	Neg	NEG
A1431	Rainy	ForestNearVillage	Forest near by the village_3	Cow	2017-08-03	D1	4	Night	Anopheles	undetermined	Neg	NEG
A1432	Rainy	ForestNearVillage	Forest near by the village_3	Cow	2017-08-03	D1	5	Night	Anopheles	jamesii	Neg	NEG
A1433	Rainy	ForestNearVillage	Forest near by the village_3	Cow	2017-08-03	D1	5	Night	Anopheles	hyrcanus	Neg	NEG
A1434	Rainy	ForestNearVillage	Forest near by the village_3	Cow	2017-08-03	D1	5	Night	Anopheles	undetermined	Neg	NEG
A1435	Rainy	ForestNearVillage	Forest near by the village_3	Cow	2017-08-03	D1	6	Night	Anopheles	hyrcanus	Neg	NEG
A1436	Rainy	ForestNearVillage	Forest near by the village_3	Cow	2017-08-03	D1	6	Night	Anopheles	hyrcanus	Neg	NEG
A1437	Rainy	ForestNearVillage	Forest near by the village_3	Cow	2017-08-03	D1	6	Night	Anopheles	hyrcanus	Neg	NEG
A1438	Rainy	ForestNearVillage	Forest near by the village_3	Cow	2017-08-03	D1	6	Night	Anopheles	hyrcanus	Neg	NEG
A1439	Rainy	ForestNearVillage	Forest near by the village_3	Cow	2017-08-03	D1	6	Night	Anopheles	aconitus	Neg	NEG
A1440	Rainy	ForestNearVillage	Forest near by the village_3	Cow	2017-08-03	D2	7	Day	Anopheles	aconitus	Neg	NEG
A1441	Rainy	ForestNearVillage	Forest near by the village_3	Cow	2017-08-03	D2	8	Day	Anopheles	philippinensis	Neg	NEG
A1442	Rainy	ForestNearVillage	Forest near by the village_3	Cow	2017-08-03	D2	8	Day	Anopheles	undetermined	Neg	NEG
A1443	Rainy	ForestNearVillage	Forest near by the village_3	Cow	2017-08-03	D2	8	Day	Anopheles	undetermined	Neg	NEG
A1444	Rainy	ForestNearVillage	Forest near by the village_3	Cow	2017-08-03	D2	8	Day	Anopheles	undetermined	Neg	NEG
A1445	Rainy	ForestNearVillage	Forest near by the village_3	Cow	2017-08-03	D2	8	Day	Anopheles	undetermined	Neg	NEG
A1446	Rainy	ForestNearVillage	Forest near by the village_3	Cow	2017-08-03	D2	8	Day	Anopheles	undetermined	Neg	NEG
A1447	Rainy	ForestNearVillage	Forest near by the village_3	Cow	2017-08-02	D1	19	Night	Anopheles	aconitus	Neg	NEG
A1448	Rainy	ForestNearVillage	Forest near by the village_3	Cow	2017-08-02	D1	19	Night	Anopheles	aconitus	Neg	NEG
A1449	Rainy	ForestNearVillage	Forest near by the village_3	Cow	2017-08-02	D1	19	Night	Anopheles	undetermined	Neg	NEG
A1450	Rainy	ForestNearVillage	Forest near by the village_3	Cow	2017-08-02	D1	19	Night	Anopheles	undetermined	Neg	NEG
A1451	Rainy	ForestNearVillage	Forest near by the village_3	Cow	2017-08-02	D1	19	Night	Anopheles	undetermined	Neg	NEG
A1452	Rainy	ForestNearVillage	Forest near by the village_3	Cow	2017-08-02	D1	19	Night	Anopheles	undetermined	Neg	NEG
A1453	Rainy	ForestNearVillage	Forest near by the village_3	Cow	2017-08-02	D1	19	Night	Anopheles	undetermined	Neg	NEG
A1454	Rainy	ForestNearVillage	Forest near by the village_3	Cow	2017-08-02	D1	19	Night	Anopheles	barbirostris	Neg	NEG
A1455	Rainy	ForestNearVillage	Forest near by the village_3	Cow	2017-08-02	D1	20	Night	Anopheles	undetermined	Neg	NEG
A1456	Rainy	ForestNearVillage	Forest near by the village_3	Cow	2017-08-02	D1	20	Night	Anopheles	undetermined	Neg	NEG
A1457	Rainy	ForestNearVillage	Forest near by the village_3	Cow	2017-08-02	D1	20	Night	Anopheles	undetermined	Neg	NEG
A1458	Rainy	ForestNearVillage	Forest near by the village_3	Cow	2017-08-02	D1	20	Night	Anopheles	undetermined	Neg	NEG
A1459	Rainy	ForestNearVillage	Forest near by the village_3	Cow	2017-08-02	D1	20	Night	Anopheles	aconitus	Neg	NEG
A1460	Rainy	ForestNearVillage	Forest near by the village_3	Cow	2017-08-02	D1	20	Night	Anopheles	barbirostris	Neg	NEG
A1461	Rainy	Village	Village_3	Cow	2017-08-02	D1	19	Night	Anopheles	undetermined	Neg	NEG
A1462	Rainy	Village	Village_3	Cow	2017-08-02	D1	19	Night	Anopheles	undetermined	Neg	NEG
A1463	Rainy	Village	Village_3	Cow	2017-08-02	D1	19	Night	Anopheles	undetermined	Neg	NEG
A1464	Rainy	Village	Village_3	Cow	2017-08-02	D1	19	Night	Anopheles	undetermined	Neg	NEG
A1465	Rainy	Village	Village_3	Cow	2017-08-02	D1	19	Night	Anopheles	undetermined	Neg	NEG	A. peditaeniatus
A1466	Rainy	Village	Village_3	Cow	2017-08-02	D1	19	Night	Anopheles	undetermined	Neg	NEG
A1467	Rainy	Village	Village_3	Cow	2017-08-02	D1	19	Night	Anopheles	undetermined	Neg	NEG	A. peditaeniatus
A1468	Rainy	Village	Village_3	Cow	2017-08-02	D1	19	Night	Anopheles	undetermined	Neg	NEG
A1469	Rainy	Village	Village_3	Cow	2017-08-02	D1	19	Night	Anopheles	barbirostris	Neg	NEG	A. dissidens
A1470	Rainy	Village	Village_3	Cow	2017-08-02	D1	19	Night	Anopheles	barbirostris	Neg	NEG	A. dissidens
A1471	Rainy	Village	Village_3	Cow	2017-08-02	D1	19	Night	Anopheles	aconitus	Neg	NEG
A1472	Rainy	Village	Village_3	Cow	2017-08-02	D1	19	Night	Anopheles	philippinensis	Neg	NEG
A1473	Rainy	Village	Village_3	Cow	2017-08-02	D1	20	Night	Anopheles	undetermined	Neg	NEG
A1474	Rainy	Village	Village_3	Cow	2017-08-02	D1	20	Night	Anopheles	undetermined	Neg	NEG
A1475	Rainy	Village	Village_3	Cow	2017-08-02	D1	20	Night	Anopheles	undetermined	Neg	NEG
A1476	Rainy	Village	Village_3	Cow	2017-08-02	D1	20	Night	Anopheles	undetermined	Neg	NEG
A1477	Rainy	Village	Village_3	Cow	2017-08-02	D1	20	Night	Anopheles	undetermined	Neg	NEG
A1478	Rainy	Village	Village_3	Cow	2017-08-02	D1	20	Night	Anopheles	undetermined	Neg	NEG	A. nitidus
A1479	Rainy	Village	Village_3	Cow	2017-08-02	D1	20	Night	Anopheles	undetermined	Neg	NEG
A1480	Rainy	Village	Village_3	Cow	2017-08-02	D1	20	Night	Anopheles	undetermined	Neg	NEG
A1481	Rainy	Village	Village_3	Cow	2017-08-02	D1	20	Night	Anopheles	undetermined	Neg	NEG	A. peditaeniatus
A1482	Rainy	Village	Village_3	Cow	2017-08-02	D1	20	Night	Anopheles	undetermined	Neg	NEG	A. peditaeniatus
A1483	Rainy	Village	Village_3	Cow	2017-08-02	D1	20	Night	Anopheles	undetermined	Neg	NEG	A. peditaeniatus
A1484	Rainy	Village	Village_3	Cow	2017-08-02	D1	20	Night	Anopheles	undetermined	Neg	NEG
A1485	Rainy	Village	Village_3	Cow	2017-08-02	D1	20	Night	Anopheles	undetermined	Neg	NEG
A1486	Rainy	Village	Village_3	Cow	2017-08-02	D1	20	Night	Anopheles	undetermined	Neg	NEG	A. nitidus
A1487	Rainy	Village	Village_3	Cow	2017-08-02	D1	20	Night	Anopheles	undetermined	Neg	NEG
A1488	Rainy	Village	Village_3	Cow	2017-08-02	D1	20	Night	Anopheles	undetermined	Neg	NEG
A1489	Rainy	Village	Village_3	Cow	2017-08-02	D1	20	Night	Anopheles	undetermined	Neg	NEG
A1490	Rainy	Village	Village_3	Cow	2017-08-02	D1	20	Night	Anopheles	undetermined	Neg	NEG
A1491	Rainy	Village	Village_3	Cow	2017-08-02	D1	20	Night	Anopheles	undetermined	Neg	NEG
A1492	Rainy	Village	Village_3	Cow	2017-08-02	D1	20	Night	Anopheles	undetermined	Neg	NEG
A1493	Rainy	Village	Village_3	Cow	2017-08-02	D1	20	Night	Anopheles	undetermined	Neg	NEG
A1494	Rainy	Village	Village_3	Cow	2017-08-02	D1	20	Night	Anopheles	undetermined	Neg	NEG	A. peditaeniatus
A1495	Rainy	Village	Village_3	Cow	2017-08-02	D1	20	Night	Anopheles	undetermined	Neg	NEG
A1496	Rainy	Village	Village_3	Cow	2017-08-02	D1	20	Night	Anopheles	undetermined	Neg	NEG
A1497	Rainy	Village	Village_3	Cow	2017-08-02	D1	20	Night	Anopheles	undetermined	Neg	NEG	A. peditaeniatus
A1498	Rainy	Village	Village_3	Cow	2017-08-02	D1	20	Night	Anopheles	undetermined	Neg	NEG
A1499	Rainy	Village	Village_3	Cow	2017-08-02	D1	20	Night	Anopheles	undetermined	Neg	NEG
A1500	Rainy	Village	Village_3	Cow	2017-08-02	D1	20	Night	Anopheles	undetermined	Neg	NEG	A. peditaeniatus
A1501	Rainy	Village	Village_3	Cow	2017-08-02	D1	20	Night	Anopheles	barbirostris	Neg	NEG
A1502	Rainy	Village	Village_3	Cow	2017-08-02	D1	20	Night	Anopheles	barbirostris	Neg	NEG
A1503	Rainy	Village	Village_3	Cow	2017-08-02	D1	20	Night	Anopheles	aconitus	Neg	NEG
A1504	Rainy	Village	Village_3	Human	2017-08-02	D1	20	Night	Anopheles	undetermined	Neg	NEG	A. peditaeniatus
A1505	Rainy	ForestNearVillage	Forest near by the village_3	Cow	2017-08-03	D2	19	Night	Anopheles	undetermined	Neg	NEG
A1506	Rainy	ForestNearVillage	Forest near by the village_3	Cow	2017-08-03	D2	19	Night	Anopheles	undetermined	Neg	NEG
A1507	Rainy	ForestNearVillage	Forest near by the village_3	Cow	2017-08-03	D2	19	Night	Anopheles	barbirostris	Neg	NEG
A1508	Rainy	ForestNearVillage	Forest near by the village_3	Cow	2017-08-03	D2	19	Night	Anopheles	kochi	Neg	NEG
A1509	Rainy	ForestNearVillage	Forest near by the village_3	Cow	2017-08-03	D2	20	Night	Anopheles	undetermined	Neg	NEG
A1510	Rainy	ForestNearVillage	Forest near by the village_3	Cow	2017-08-03	D2	20	Night	Anopheles	undetermined	Neg	NEG
A1511	Rainy	ForestNearVillage	Forest near by the village_3	Cow	2017-08-03	D2	20	Night	Anopheles	undetermined	Neg	NEG	A. peditaeniatus
A1512	Rainy	ForestNearVillage	Forest near by the village_3	Cow	2017-08-03	D2	21	Night	Anopheles	philippinensis	Neg	NEG
A1513	Rainy	ForestNearVillage	Forest near by the village_3	Cow	2017-08-03	D2	21	Night	Anopheles	undetermined	Neg	NEG
A1514	Rainy	ForestNearVillage	Forest near by the village_3	Cow	2017-08-03	D2	22	Night	Anopheles	undetermined	Neg	NEG
A1515	Rainy	ForestNearVillage	Forest near by the village_3	Cow	2017-08-03	D2	22	Night	Anopheles	undetermined	Neg	NEG
A1516	Rainy	ForestNearVillage	Forest near by the village_3	Cow	2017-08-03	D2	22	Night	Anopheles	undetermined	Neg	NEG
A1517	Rainy	ForestNearVillage	Forest near by the village_3	Cow	2017-08-03	D2	22	Night	Anopheles	maculatus	Neg	NEG
A1518	Rainy	ForestNearVillage	Forest near by the village_3	Cow	2017-08-03	D2	23	Night	Anopheles	undetermined	Neg	NEG
A1519	Rainy	ForestNearVillage	Forest near by the village_3	Cow	2017-08-03	D2	23	Night	Anopheles	undetermined	Neg	NEG
A1520	Rainy	ForestNearVillage	Forest near by the village_3	Cow	2017-08-03	D2	23	Night	Anopheles	undetermined	Neg	NEG
A1521	Rainy	ForestNearVillage	Forest near by the village_3	Cow	2017-08-03	D2	23	Night	Anopheles	undetermined	Neg	NEG
A1522	Rainy	ForestNearVillage	Forest near by the village_3	Cow	2017-08-03	D2	23	Night	Anopheles	undetermined	Neg	NEG
A1523	Rainy	ForestNearVillage	Forest near by the village_3	Cow	2017-08-03	D2	23	Night	Anopheles	undetermined	Neg	NEG
A1524	Rainy	ForestNearVillage	Forest near by the village_3	Cow	2017-08-03	D2	23	Night	Anopheles	undetermined	Neg	NEG
A1525	Rainy	ForestNearVillage	Forest near by the village_3	Cow	2017-08-03	D2	23	Night	Anopheles	undetermined	Neg	NEG
A1526	Rainy	ForestNearVillage	Forest near by the village_3	Cow	2017-08-03	D2	23	Night	Anopheles	aconitus	Neg	NEG
A1527	Rainy	ForestNearVillage	Forest near by the village_3	Cow	2017-08-03	D2	24	Night	Anopheles	undetermined	Neg	NEG
A1528	Rainy	ForestNearVillage	Forest near by the village_3	Cow	2017-08-03	D2	24	Night	Anopheles	undetermined	Neg	NEG
A1529	Rainy	ForestNearVillage	Forest near by the village_3	Cow	2017-08-03	D2	24	Night	Anopheles	undetermined	Neg	NEG
A1530	Rainy	ForestNearVillage	Forest near by the village_3	Cow	2017-08-03	D2	24	Night	Anopheles	undetermined	Neg	NEG
A1531	Rainy	ForestNearVillage	Forest near by the village_3	Cow	2017-08-03	D2	24	Night	Anopheles	undetermined	Neg	NEG
A1532	Rainy	ForestNearVillage	Forest near by the village_3	Cow	2017-08-03	D2	24	Night	Anopheles	undetermined	Neg	NEG
A1533	Rainy	ForestNearVillage	Forest near by the village_3	Cow	2017-08-03	D2	24	Night	Anopheles	barbirostris	Neg	NEG
A1534	Rainy	ForestNearVillage	Forest near by the village_3	Cow	2017-08-03	D2	24	Night	Anopheles	barbirostris	Neg	NEG
A1535	Rainy	ForestNearVillage	Forest near by the village_3	Cow	2017-08-03	D2	24	Night	Anopheles	barbirostris	Neg	NEG
A1536	Rainy	ForestNearVillage	Forest near by the village_3	Cow	2017-08-03	D2	24	Night	Anopheles	barbirostris	Neg	NEG
A1537	Rainy	ForestNearVillage	Forest near by the village_3	Cow	2017-08-04	D2	1	Night	Anopheles	undetermined	Neg	NEG
A1538	Rainy	ForestNearVillage	Forest near by the village_3	Cow	2017-08-04	D2	1	Night	Anopheles	undetermined	Neg	NEG
A1539	Rainy	ForestNearVillage	Forest near by the village_3	Cow	2017-08-04	D2	1	Night	Anopheles	undetermined	Neg	NEG
A1540	Rainy	ForestNearVillage	Forest near by the village_3	Cow	2017-08-04	D2	1	Night	Anopheles	undetermined	Neg	NEG
A1541	Rainy	ForestNearVillage	Forest near by the village_3	Cow	2017-08-04	D2	1	Night	Anopheles	undetermined	Neg	NEG
A1542	Rainy	ForestNearVillage	Forest near by the village_3	Cow	2017-08-04	D2	1	Night	Anopheles	undetermined	Neg	NEG
A1543	Rainy	ForestNearVillage	Forest near by the village_3	Cow	2017-08-04	D2	1	Night	Anopheles	jamesii	Pos	Pv	A. jamesii
A1544	Rainy	ForestNearVillage	Forest near by the village_3	Cow	2017-08-04	D2	2	Night	Anopheles	undetermined	Neg	NEG
A1545	Rainy	ForestNearVillage	Forest near by the village_3	Cow	2017-08-04	D2	2	Night	Anopheles	undetermined	Neg	NEG	A. vagus
A1546	Rainy	ForestNearVillage	Forest near by the village_3	Cow	2017-08-04	D2	2	Night	Anopheles	undetermined	Neg	NEG	A. peditaeniatus
A1547	Rainy	ForestNearVillage	Forest near by the village_3	Cow	2017-08-04	D2	2	Night	Anopheles	undetermined	Neg	NEG
A1548	Rainy	ForestNearVillage	Forest near by the village_3	Cow	2017-08-04	D2	2	Night	Anopheles	undetermined	Neg	NEG
A1549	Rainy	ForestNearVillage	Forest near by the village_3	Cow	2017-08-04	D2	2	Night	Anopheles	barbirostris	Neg	NEG
A1550	Rainy	ForestNearVillage	Forest near by the village_3	Cow	2017-08-04	D2	2	Night	Anopheles	philippinensis	Neg	NEG
A1551	Rainy	ForestNearVillage	Forest near by the village_3	Cow	2017-08-04	D2	3	Night	Anopheles	undetermined	Neg	NEG
A1552	Rainy	ForestNearVillage	Forest near by the village_3	Cow	2017-08-04	D2	3	Night	Anopheles	undetermined	Neg	NEG
A1553	Rainy	ForestNearVillage	Forest near by the village_3	Cow	2017-08-04	D2	3	Night	Anopheles	undetermined	Neg	NEG	A. peditaeniatus
A1554	Rainy	ForestNearVillage	Forest near by the village_3	Cow	2017-08-04	D2	3	Night	Anopheles	undetermined	Neg	NEG
A1555	Rainy	ForestNearVillage	Forest near by the village_3	Cow	2017-08-04	D2	3	Night	Anopheles	undetermined	Neg	NEG
A1556	Rainy	ForestNearVillage	Forest near by the village_3	Cow	2017-08-04	D2	3	Night	Anopheles	undetermined	Neg	NEG
A1557	Rainy	ForestNearVillage	Forest near by the village_3	Cow	2017-08-04	D2	3	Night	Anopheles	undetermined	Neg	NEG
A1558	Rainy	ForestNearVillage	Forest near by the village_3	Cow	2017-08-04	D2	3	Night	Anopheles	undetermined	Neg	NEG
A1559	Rainy	ForestNearVillage	Forest near by the village_3	Cow	2017-08-04	D2	3	Night	Anopheles	undetermined	Neg	NEG	A. peditaeniatus
A1560	Rainy	ForestNearVillage	Forest near by the village_3	Cow	2017-08-04	D2	3	Night	Anopheles	undetermined	Neg	NEG
A1561	Rainy	ForestNearVillage	Forest near by the village_3	Cow	2017-08-04	D2	4	Night	Anopheles	undetermined	Neg	NEG
A1562	Rainy	ForestNearVillage	Forest near by the village_3	Cow	2017-08-04	D2	4	Night	Anopheles	undetermined	Neg	NEG
A1563	Rainy	ForestNearVillage	Forest near by the village_3	Cow	2017-08-04	D2	4	Night	Anopheles	undetermined	Neg	NEG
A1564	Rainy	ForestNearVillage	Forest near by the village_3	Cow	2017-08-04	D2	4	Night	Anopheles	undetermined	Neg	NEG
A1565	Rainy	ForestNearVillage	Forest near by the village_3	Cow	2017-08-04	D2	4	Night	Anopheles	undetermined	Neg	NEG
A1566	Rainy	ForestNearVillage	Forest near by the village_3	Cow	2017-08-04	D2	4	Night	Anopheles	philippinensis	Neg	NEG
A1567	Rainy	ForestNearVillage	Forest near by the village_3	Cow	2017-08-04	D2	4	Night	Anopheles	barbirostris	Neg	NEG
A1568	Rainy	ForestNearVillage	Forest near by the village_3	Cow	2017-08-04	D2	5	Night	Anopheles	undetermined	Neg	NEG
A1569	Rainy	ForestNearVillage	Forest near by the village_3	Cow	2017-08-04	D2	5	Night	Anopheles	undetermined	Neg	NEG
A1570	Rainy	ForestNearVillage	Forest near by the village_3	Cow	2017-08-04	D2	5	Night	Anopheles	undetermined	Neg	NEG
A1571	Rainy	ForestNearVillage	Forest near by the village_3	Cow	2017-08-04	D2	5	Night	Anopheles	undetermined	Neg	NEG
A1572	Rainy	ForestNearVillage	Forest near by the village_3	Cow	2017-08-04	D2	5	Night	Anopheles	philippinensis	Neg	NEG
A1573	Rainy	ForestNearVillage	Forest near by the village_3	Cow	2017-08-04	D2	6	Night	Anopheles	barbirostris	Neg	NEG
A1574	Rainy	ForestNearVillage	Forest near by the village_3	Cow	2017-08-04	D2	6	Night	Anopheles	barbirostris	Neg	NEG
A1575	Rainy	ForestNearVillage	Forest near by the village_3	Cow	2017-08-04	D2	6	Night	Anopheles	barbirostris	Neg	NEG
A1576	Rainy	ForestNearVillage	Forest near by the village_3	Cow	2017-08-04	D2	6	Night	Anopheles	hyrcanus	Neg	NEG
A1577	Rainy	ForestNearVillage	Forest near by the village_3	Cow	2017-08-04	D2	6	Night	Anopheles	hyrcanus	Neg	NEG
A1578	Rainy	ForestNearVillage	Forest near by the village_3	Cow	2017-08-04	D2	6	Night	Anopheles	philippinensis	Neg	NEG
A1579	Rainy	ForestNearVillage	Forest near by the village_3	Cow	2017-08-03	D2	11	Day	Anopheles	undetermined	Pos	Pv	A. peditaeniatus
A1580	Rainy	ForestNearVillage	Forest near by the village_3	Cow	2017-08-03	D2	11	Day	Anopheles	undetermined	Neg	NEG
A1581	Rainy	ForestNearVillage	Forest near by the village_3	Cow	2017-08-03	D2	11	Day	Anopheles	undetermined	Neg	NEG
A1582	Rainy	ForestNearVillage	Forest near by the village_3	Cow	2017-08-03	D2	11	Day	Anopheles	undetermined	Neg	NEG
A1583	Rainy	ForestNearVillage	Forest near by the village_3	Cow	2017-08-03	D2	11	Day	Anopheles	undetermined	Neg	NEG
A1584	Rainy	ForestNearVillage	Forest near by the village_3	Cow	2017-08-03	D2	12	Day	Anopheles	undetermined	Neg	NEG
A1585	Rainy	ForestNearVillage	Forest near by the village_3	Cow	2017-08-03	D2	12	Day	Anopheles	undetermined	Neg	NEG
A1586	Rainy	ForestNearVillage	Forest near by the village_3	Cow	2017-08-03	D2	13	Day	Anopheles	undetermined	Neg	NEG
A1587	Rainy	ForestNearVillage	Forest near by the village_3	Cow	2017-08-03	D2	14	Day	Anopheles	undetermined	Neg	NEG
A1588	Rainy	ForestNearVillage	Forest near by the village_3	Cow	2017-08-03	D2	14	Day	Anopheles	undetermined	Neg	NEG
A1589	Rainy	ForestNearVillage	Forest near by the village_3	Cow	2017-08-03	D2	16	Day	Anopheles	undetermined	Neg	NEG
A1590	Rainy	ForestNearVillage	Forest near by the village_3	Cow	2017-08-03	D2	16	Day	Anopheles	undetermined	Neg	NEG
A1591	Rainy	ForestNearVillage	Forest near by the village_3	Cow	2017-08-03	D2	16	Day	Anopheles	aconitus	Neg	NEG
A1592	Rainy	ForestNearVillage	Forest near by the village_3	Cow	2017-08-03	D2	16	Day	Anopheles	philippinensis	Neg	NEG
A1593	Rainy	Village	Village_3	Cow	2017-08-02	D1	21	Night	Anopheles	undetermined	Neg	NEG
A1594	Rainy	Village	Village_3	Cow	2017-08-02	D1	21	Night	Anopheles	undetermined	Neg	NEG
A1595	Rainy	Village	Village_3	Cow	2017-08-02	D1	21	Night	Anopheles	undetermined	Neg	NEG
A1596	Rainy	Village	Village_3	Cow	2017-08-02	D1	21	Night	Anopheles	undetermined	Neg	NEG
A1597	Rainy	Village	Village_3	Cow	2017-08-02	D1	21	Night	Anopheles	undetermined	Neg	NEG
A1598	Rainy	Village	Village_3	Cow	2017-08-02	D1	21	Night	Anopheles	undetermined	Neg	NEG
A1599	Rainy	Village	Village_3	Cow	2017-08-02	D1	21	Night	Anopheles	undetermined	Neg	NEG
A1600	Rainy	Village	Village_3	Cow	2017-08-02	D1	21	Night	Anopheles	undetermined	Neg	NEG
A1601	Rainy	Village	Village_3	Cow	2017-08-02	D1	21	Night	Anopheles	undetermined	Neg	NEG
A1602	Rainy	Village	Village_3	Cow	2017-08-02	D1	21	Night	Anopheles	undetermined	Neg	NEG
A1603	Rainy	Village	Village_3	Cow	2017-08-02	D1	21	Night	Anopheles	undetermined	Neg	NEG
A1604	Rainy	Village	Village_3	Cow	2017-08-02	D1	21	Night	Anopheles	undetermined	Neg	NEG
A1605	Rainy	Village	Village_3	Cow	2017-08-02	D1	21	Night	Anopheles	undetermined	Neg	NEG
A1606	Rainy	Village	Village_3	Cow	2017-08-02	D1	21	Night	Anopheles	undetermined	Neg	NEG
A1607	Rainy	Village	Village_3	Cow	2017-08-02	D1	21	Night	Anopheles	undetermined	Neg	NEG
A1608	Rainy	Village	Village_3	Cow	2017-08-02	D1	21	Night	Anopheles	undetermined	Neg	NEG
A1609	Rainy	Village	Village_3	Cow	2017-08-02	D1	21	Night	Anopheles	aconitus	Neg	NEG
A1610	Rainy	Village	Village_3	Cow	2017-08-02	D1	21	Night	Anopheles	aconitus	Neg	NEG
A1611	Rainy	Village	Village_3	Cow	2017-08-02	D1	22	Night	Anopheles	undetermined	Neg	NEG
A1612	Rainy	Village	Village_3	Cow	2017-08-02	D1	22	Night	Anopheles	undetermined	Neg	NEG
A1613	Rainy	Village	Village_3	Cow	2017-08-02	D1	22	Night	Anopheles	undetermined	Neg	NEG
A1614	Rainy	Village	Village_3	Cow	2017-08-02	D1	22	Night	Anopheles	undetermined	Neg	NEG
A1615	Rainy	Village	Village_3	Cow	2017-08-02	D1	22	Night	Anopheles	undetermined	Neg	NEG
A1616	Rainy	Village	Village_3	Cow	2017-08-02	D1	22	Night	Anopheles	undetermined	Neg	NEG
A1617	Rainy	Village	Village_3	Cow	2017-08-02	D1	22	Night	Anopheles	undetermined	Neg	NEG
A1618	Rainy	Village	Village_3	Cow	2017-08-02	D1	22	Night	Anopheles	undetermined	Neg	NEG
A1619	Rainy	Village	Village_3	Cow	2017-08-02	D1	22	Night	Anopheles	undetermined	Neg	NEG
A1620	Rainy	Village	Village_3	Cow	2017-08-02	D1	22	Night	Anopheles	undetermined	Neg	NEG
A1621	Rainy	Village	Village_3	Cow	2017-08-02	D1	22	Night	Anopheles	undetermined	Neg	NEG
A1622	Rainy	Village	Village_3	Cow	2017-08-02	D1	23	Night	Anopheles	undetermined	Neg	NEG
A1623	Rainy	Village	Village_3	Cow	2017-08-02	D1	23	Night	Anopheles	undetermined	Neg	NEG
A1624	Rainy	Village	Village_3	Cow	2017-08-02	D1	23	Night	Anopheles	undetermined	Neg	NEG
A1625	Rainy	Village	Village_3	Cow	2017-08-02	D1	23	Night	Anopheles	undetermined	Neg	NEG
A1626	Rainy	Village	Village_3	Cow	2017-08-02	D1	23	Night	Anopheles	undetermined	Neg	NEG	A. peditaeniatus
A1627	Rainy	Village	Village_3	Cow	2017-08-02	D1	23	Night	Anopheles	undetermined	Neg	NEG
A1628	Rainy	Village	Village_3	Cow	2017-08-02	D1	23	Night	Anopheles	undetermined	Neg	NEG
A1629	Rainy	Village	Village_3	Cow	2017-08-02	D1	23	Night	Anopheles	undetermined	Neg	NEG
A1630	Rainy	Village	Village_3	Cow	2017-08-02	D1	23	Night	Anopheles	undetermined	Neg	NEG
A1631	Rainy	Village	Village_3	Cow	2017-08-02	D1	23	Night	Anopheles	undetermined	Neg	NEG
A1632	Rainy	Village	Village_3	Cow	2017-08-02	D1	23	Night	Anopheles	undetermined	Neg	NEG
A1633	Rainy	Village	Village_3	Cow	2017-08-02	D1	23	Night	Anopheles	undetermined	Neg	NEG
A1634	Rainy	Village	Village_3	Cow	2017-08-02	D1	23	Night	Anopheles	undetermined	Neg	NEG
A1635	Rainy	Village	Village_3	Cow	2017-08-02	D1	23	Night	Anopheles	undetermined	Neg	NEG
A1636	Rainy	Village	Village_3	Cow	2017-08-02	D1	23	Night	Anopheles	undetermined	Neg	NEG
A1637	Rainy	Village	Village_3	Cow	2017-08-02	D1	23	Night	Anopheles	undetermined	Neg	NEG
A1638	Rainy	Village	Village_3	Cow	2017-08-02	D1	23	Night	Anopheles	undetermined	Neg	NEG	A. peditaeniatus
A1639	Rainy	Village	Village_3	Cow	2017-08-02	D1	23	Night	Anopheles	undetermined	Neg	NEG
A1640	Rainy	Village	Village_3	Cow	2017-08-02	D1	23	Night	Anopheles	undetermined	Neg	NEG
A1641	Rainy	Village	Village_3	Cow	2017-08-02	D1	23	Night	Anopheles	undetermined	Neg	NEG
A1642	Rainy	Village	Village_3	Cow	2017-08-02	D1	23	Night	Anopheles	undetermined	Neg	NEG
A1643	Rainy	Village	Village_3	Cow	2017-08-02	D1	23	Night	Anopheles	undetermined	Neg	NEG
A1644	Rainy	Village	Village_3	Cow	2017-08-02	D1	23	Night	Anopheles	undetermined	Neg	NEG
A1645	Rainy	Village	Village_3	Cow	2017-08-02	D1	23	Night	Anopheles	undetermined	Neg	NEG	A. peditaeniatus
A1646	Rainy	Village	Village_3	Cow	2017-08-02	D1	23	Night	Anopheles	undetermined	Neg	NEG
A1647	Rainy	Village	Village_3	Cow	2017-08-02	D1	23	Night	Anopheles	undetermined	Neg	NEG
A1648	Rainy	Village	Village_3	Cow	2017-08-02	D1	23	Night	Anopheles	undetermined	Neg	NEG
A1649	Rainy	Village	Village_3	Cow	2017-08-02	D1	23	Night	Anopheles	philippinensis	Neg	NEG
A1650	Rainy	Village	Village_3	Cow	2017-08-02	D1	23	Night	Anopheles	philippinensis	Neg	NEG
A1651	Rainy	Village	Village_3	Cow	2017-08-02	D1	23	Night	Anopheles	philippinensis	Neg	NEG
A1652	Rainy	Village	Village_3	Cow	2017-08-02	D1	23	Night	Anopheles	philippinensis	Neg	NEG
A1653	Rainy	Village	Village_3	Cow	2017-08-02	D1	24	Night	Anopheles	undetermined	Neg	NEG
A1654	Rainy	Village	Village_3	Cow	2017-08-02	D1	24	Night	Anopheles	undetermined	Neg	NEG
A1655	Rainy	Village	Village_3	Cow	2017-08-02	D1	24	Night	Anopheles	undetermined	Neg	NEG
A1656	Rainy	Village	Village_3	Cow	2017-08-02	D1	24	Night	Anopheles	undetermined	Neg	NEG
A1657	Rainy	Village	Village_3	Cow	2017-08-02	D1	24	Night	Anopheles	undetermined	Neg	NEG
A1658	Rainy	Village	Village_3	Cow	2017-08-02	D1	24	Night	Anopheles	undetermined	Neg	NEG
A1659	Rainy	Village	Village_3	Cow	2017-08-02	D1	24	Night	Anopheles	undetermined	Neg	NEG
A1660	Rainy	Village	Village_3	Cow	2017-08-02	D1	24	Night	Anopheles	undetermined	Neg	NEG	A. nitidus
A1661	Rainy	Village	Village_3	Cow	2017-08-02	D1	24	Night	Anopheles	undetermined	Neg	NEG
A1662	Rainy	Village	Village_3	Cow	2017-08-02	D1	24	Night	Anopheles	undetermined	Neg	NEG
A1663	Rainy	Village	Village_3	Cow	2017-08-02	D1	24	Night	Anopheles	undetermined	Neg	NEG
A1664	Rainy	Village	Village_3	Cow	2017-08-02	D1	24	Night	Anopheles	undetermined	Neg	NEG
A1665	Rainy	Village	Village_3	Cow	2017-08-03	D1	1	Night	Anopheles	undetermined	Neg	NEG
A1666	Rainy	Village	Village_3	Cow	2017-08-03	D1	1	Night	Anopheles	undetermined	Neg	NEG
A1667	Rainy	Village	Village_3	Cow	2017-08-03	D1	1	Night	Anopheles	undetermined	Neg	NEG
A1668	Rainy	Village	Village_3	Cow	2017-08-03	D1	1	Night	Anopheles	undetermined	Neg	NEG
A1669	Rainy	Village	Village_3	Cow	2017-08-03	D1	1	Night	Anopheles	undetermined	Neg	NEG
A1670	Rainy	Village	Village_3	Cow	2017-08-03	D1	1	Night	Anopheles	undetermined	Neg	NEG
A1671	Rainy	Village	Village_3	Cow	2017-08-03	D1	1	Night	Anopheles	aconitus	Neg	NEG
A1672	Rainy	Village	Village_3	Cow	2017-08-03	D1	2	Night	Anopheles	undetermined	Neg	NEG
A1673	Rainy	Village	Village_3	Cow	2017-08-03	D1	2	Night	Anopheles	undetermined	Neg	NEG
A1674	Rainy	Village	Village_3	Cow	2017-08-03	D1	2	Night	Anopheles	undetermined	Neg	NEG
A1675	Rainy	Village	Village_3	Cow	2017-08-03	D1	2	Night	Anopheles	undetermined	Neg	NEG
A1676	Rainy	Village	Village_3	Cow	2017-08-03	D1	2	Night	Anopheles	undetermined	Neg	NEG
A1677	Rainy	Village	Village_3	Cow	2017-08-03	D1	2	Night	Anopheles	undetermined	Neg	NEG
A1678	Rainy	Village	Village_3	Cow	2017-08-03	D1	2	Night	Anopheles	undetermined	Neg	NEG
A1679	Rainy	Village	Village_3	Cow	2017-08-03	D1	2	Night	Anopheles	undetermined	Neg	NEG
A1680	Rainy	Village	Village_3	Cow	2017-08-03	D1	2	Night	Anopheles	undetermined	Neg	NEG
A1681	Rainy	Village	Village_3	Cow	2017-08-03	D1	2	Night	Anopheles	undetermined	Neg	NEG
A1682	Rainy	Village	Village_3	Cow	2017-08-03	D1	2	Night	Anopheles	undetermined	Neg	NEG
A1683	Rainy	Village	Village_3	Cow	2017-08-03	D1	2	Night	Anopheles	undetermined	Neg	NEG
A1684	Rainy	Village	Village_3	Cow	2017-08-03	D1	2	Night	Anopheles	undetermined	Neg	NEG
A1685	Rainy	Village	Village_3	Cow	2017-08-03	D1	2	Night	Anopheles	undetermined	Neg	NEG
A1686	Rainy	Village	Village_3	Cow	2017-08-03	D1	2	Night	Anopheles	undetermined	Neg	NEG
A1687	Rainy	Village	Village_3	Cow	2017-08-03	D1	2	Night	Anopheles	undetermined	Neg	NEG
A1688	Rainy	Village	Village_3	Cow	2017-08-03	D1	2	Night	Anopheles	undetermined	Neg	NEG
A1689	Rainy	Village	Village_3	Cow	2017-08-03	D1	2	Night	Anopheles	philippinensis	Neg	NEG
A1690	Rainy	Village	Village_3	Cow	2017-08-03	D1	2	Night	Anopheles	aconitus	Neg	NEG
A1691	Rainy	Village	Village_3	Cow	2017-08-03	D1	3	Night	Anopheles	undetermined	Neg	NEG
A1692	Rainy	Village	Village_3	Cow	2017-08-03	D1	3	Night	Anopheles	undetermined	Neg	NEG
A1693	Rainy	Village	Village_3	Cow	2017-08-03	D1	3	Night	Anopheles	undetermined	Neg	NEG
A1694	Rainy	Village	Village_3	Cow	2017-08-03	D1	3	Night	Anopheles	undetermined	Neg	NEG
A1695	Rainy	Village	Village_3	Cow	2017-08-03	D1	3	Night	Anopheles	undetermined	Neg	NEG
A1696	Rainy	Village	Village_3	Cow	2017-08-03	D1	3	Night	Anopheles	undetermined	Neg	NEG
A1697	Rainy	Village	Village_3	Cow	2017-08-03	D1	3	Night	Anopheles	undetermined	Neg	NEG
A1698	Rainy	Village	Village_3	Cow	2017-08-03	D1	3	Night	Anopheles	undetermined	Neg	NEG
A1699	Rainy	Village	Village_3	Cow	2017-08-03	D1	3	Night	Anopheles	undetermined	Neg	NEG
A1700	Rainy	Village	Village_3	Cow	2017-08-03	D1	3	Night	Anopheles	undetermined	Neg	NEG
A1701	Rainy	Village	Village_3	Cow	2017-08-03	D1	3	Night	Anopheles	undetermined	Neg	NEG
A1702	Rainy	Village	Village_3	Cow	2017-08-03	D1	3	Night	Anopheles	philippinensis	Neg	NEG	A. jamesii
A1703	Rainy	Village	Village_3	Cow	2017-08-03	D1	4	Night	Anopheles	aconitus	Neg	NEG
A1704	Rainy	Village	Village_3	Cow	2017-08-03	D1	4	Night	Anopheles	undetermined	Neg	NEG
A1705	Rainy	Village	Village_3	Cow	2017-08-03	D1	4	Night	Anopheles	undetermined	Neg	NEG
A1706	Rainy	Village	Village_3	Cow	2017-08-03	D1	4	Night	Anopheles	undetermined	Neg	NEG
A1707	Rainy	Village	Village_3	Cow	2017-08-03	D1	4	Night	Anopheles	undetermined	Neg	NEG
A1708	Rainy	Village	Village_3	Cow	2017-08-03	D1	4	Night	Anopheles	undetermined	Neg	NEG
A1709	Rainy	Village	Village_3	Cow	2017-08-03	D1	4	Night	Anopheles	undetermined	Neg	NEG
A1710	Rainy	Village	Village_3	Cow	2017-08-03	D1	5	Night	Anopheles	aconitus	Neg	NEG
A1711	Rainy	Village	Village_3	Cow	2017-08-03	D1	5	Night	Anopheles	aconitus	Neg	NEG
A1712	Rainy	Village	Village_3	Cow	2017-08-03	D1	5	Night	Anopheles	undetermined	Neg	NEG
A1713	Rainy	Village	Village_3	Cow	2017-08-03	D1	5	Night	Anopheles	undetermined	Neg	NEG
A1714	Rainy	Village	Village_3	Cow	2017-08-03	D1	6	Night	Anopheles	undetermined	Neg	NEG
A1715	Rainy	Village	Village_3	Cow	2017-08-03	D1	6	Night	Anopheles	undetermined	Neg	NEG
A1716	Rainy	Village	Village_3	Cow	2017-08-03	D1	6	Night	Anopheles	undetermined	Neg	NEG
A1717	Rainy	Village	Village_3	Cow	2017-08-03	D2	7	Day	Anopheles	undetermined	Neg	NEG
A1718	Rainy	Village	Village_3	Cow	2017-08-03	D2	7	Day	Anopheles	undetermined	Neg	NEG
A1719	Rainy	Village	Village_3	Cow	2017-08-03	D2	7	Day	Anopheles	undetermined	Neg	NEG
A1720	Rainy	Village	Village_3	Cow	2017-08-03	D2	7	Day	Anopheles	undetermined	Neg	NEG
A1721	Rainy	Village	Village_3	Cow	2017-08-03	D2	7	Day	Anopheles	undetermined	Neg	NEG
A1722	Rainy	Village	Village_3	Cow	2017-08-03	D2	7	Day	Anopheles	undetermined	Neg	NEG
A1723	Rainy	Village	Village_3	Cow	2017-08-03	D2	7	Day	Anopheles	undetermined	Neg	NEG
A1724	Rainy	Village	Village_3	Cow	2017-08-03	D2	7	Day	Anopheles	undetermined	Neg	NEG
A1725	Rainy	Village	Village_3	Cow	2017-08-03	D2	7	Day	Anopheles	undetermined	Neg	NEG
A1726	Rainy	Village	Village_3	Cow	2017-08-03	D2	7	Day	Anopheles	undetermined	Neg	NEG
A1727	Rainy	Village	Village_3	Cow	2017-08-03	D2	8	Day	Anopheles	undetermined	Neg	NEG
A1728	Rainy	Village	Village_3	Cow	2017-08-03	D2	9	Day	Anopheles	barbirostris	Neg	NEG
A1729	Rainy	Village	Village_3	Cow	2017-08-03	D2	9	Day	Anopheles	hyrcanus	Neg	NEG
A1730	Rainy	Village	Village_3	Cow	2017-08-03	D2	9	Day	Anopheles	hyrcanus	Neg	NEG
A1731	Rainy	Village	Village_3	Cow	2017-08-03	D2	10	Day	Anopheles	hyrcanus	Neg	NEG
A1732	Rainy	Village	Village_3	Cow	2017-08-03	D2	10	Day	Anopheles	hyrcanus	Neg	NEG	A. peditaeniatus
A1733	Rainy	Village	Village_3	Cow	2017-08-03	D2	10	Day	Anopheles	aconitus	Neg	NEG
A1734	Rainy	Village	Village_3	Cow	2017-08-03	D2	10	Day	Anopheles	undetermined	Neg	NEG
A1735	Rainy	Village	Village_3	Cow	2017-08-04	D2	3	Night	Anopheles	undetermined	Neg	NEG
A1736	Rainy	Village	Village_3	Cow	2017-08-04	D2	3	Night	Anopheles	undetermined	Neg	NEG
A1737	Rainy	Village	Village_3	Cow	2017-08-04	D2	3	Night	Anopheles	undetermined	Neg	NEG
A1738	Rainy	Village	Village_3	Cow	2017-08-04	D2	3	Night	Anopheles	undetermined	Neg	NEG	A. peditaeniatus
A1739	Rainy	Village	Village_3	Cow	2017-08-04	D2	3	Night	Anopheles	undetermined	Neg	NEG
A1740	Rainy	Village	Village_3	Cow	2017-08-04	D2	3	Night	Anopheles	undetermined	Neg	NEG
A1741	Rainy	Village	Village_3	Cow	2017-08-04	D2	3	Night	Anopheles	undetermined	Neg	NEG
A1742	Rainy	Village	Village_3	Cow	2017-08-04	D2	3	Night	Anopheles	undetermined	Neg	NEG
A1743	Rainy	Village	Village_3	Cow	2017-08-04	D2	3	Night	Anopheles	undetermined	Neg	NEG
A1744	Rainy	Village	Village_3	Cow	2017-08-04	D2	3	Night	Anopheles	undetermined	Neg	NEG
A1745	Rainy	Village	Village_3	Cow	2017-08-04	D2	3	Night	Anopheles	undetermined	Neg	NEG
A1746	Rainy	Village	Village_3	Cow	2017-08-04	D2	3	Night	Anopheles	undetermined	Neg	NEG
A1747	Rainy	Village	Village_3	Cow	2017-08-04	D2	3	Night	Anopheles	undetermined	Neg	NEG
A1748	Rainy	Village	Village_3	Cow	2017-08-04	D2	3	Night	Anopheles	undetermined	Neg	NEG
A1749	Rainy	Village	Village_3	Cow	2017-08-04	D2	3	Night	Anopheles	undetermined	Neg	NEG
A1750	Rainy	Village	Village_3	Cow	2017-08-04	D2	3	Night	Anopheles	barbirostris	Neg	NEG
A1751	Rainy	Village	Village_3	Cow	2017-08-04	D2	3	Night	Anopheles	barbirostris	Neg	NEG
A1752	Rainy	Village	Village_3	Cow	2017-08-04	D2	3	Night	Anopheles	barbirostris	Neg	NEG
A1753	Rainy	Village	Village_3	Cow	2017-08-04	D2	4	Night	Anopheles	undetermined	Neg	NEG
A1754	Rainy	Village	Village_3	Cow	2017-08-04	D2	4	Night	Anopheles	undetermined	Neg	NEG
A1755	Rainy	Village	Village_3	Cow	2017-08-04	D2	4	Night	Anopheles	undetermined	Neg	NEG
A1756	Rainy	Village	Village_3	Cow	2017-08-04	D2	4	Night	Anopheles	undetermined	Neg	NEG
A1757	Rainy	Village	Village_3	Cow	2017-08-04	D2	4	Night	Anopheles	undetermined	Neg	NEG
A1758	Rainy	Village	Village_3	Cow	2017-08-04	D2	4	Night	Anopheles	undetermined	Neg	NEG
A1759	Rainy	Village	Village_3	Cow	2017-08-04	D2	4	Night	Anopheles	undetermined	Neg	NEG
A1760	Rainy	Village	Village_3	Cow	2017-08-04	D2	4	Night	Anopheles	undetermined	Neg	NEG
A1761	Rainy	Village	Village_3	Cow	2017-08-04	D2	5	Night	Anopheles	undetermined	Neg	NEG
A1762	Rainy	Village	Village_3	Cow	2017-08-04	D2	5	Night	Anopheles	undetermined	Neg	NEG
A1763	Rainy	Village	Village_3	Cow	2017-08-04	D2	5	Night	Anopheles	undetermined	Neg	NEG
A1764	Rainy	Village	Village_3	Cow	2017-08-04	D2	5	Night	Anopheles	undetermined	Neg	NEG
A1765	Rainy	Village	Village_3	Cow	2017-08-04	D2	5	Night	Anopheles	undetermined	Neg	NEG
A1766	Rainy	Village	Village_3	Cow	2017-08-04	D2	5	Night	Anopheles	undetermined	Neg	NEG
A1767	Rainy	Village	Village_3	Cow	2017-08-04	D2	5	Night	Anopheles	aconitus	Neg	NEG
A1768	Rainy	Village	Village_3	Cow	2017-08-04	D2	5	Night	Anopheles	philippinensis	Neg	NEG
A1769	Rainy	Village	Village_3	Cow	2017-08-04	D2	6	Night	Anopheles	undetermined	Neg	NEG	A. peditaeniatus
A1770	Rainy	Village	Village_3	Cow	2017-08-04	D2	6	Night	Anopheles	undetermined	Neg	NEG
A1771	Rainy	Village	Village_3	Cow	2017-08-04	D2	6	Night	Anopheles	undetermined	Neg	NEG
A1772	Rainy	Village	Village_3	Cow	2017-08-04	D2	6	Night	Anopheles	undetermined	Neg	NEG
A1773	Rainy	Village	Village_3	Cow	2017-08-04	D2	6	Night	Anopheles	undetermined	Neg	NEG
A1774	Rainy	Village	Village_3	Cow	2017-08-04	D2	6	Night	Anopheles	undetermined	Neg	NEG
A1775	Rainy	Village	Village_3	Cow	2017-08-04	D2	6	Night	Anopheles	undetermined	Neg	NEG
A1776	Rainy	Village	Village_3	Cow	2017-08-04	D2	6	Night	Anopheles	undetermined	Neg	NEG
A1777	Rainy	Village	Village_3	Cow	2017-08-04	D2	6	Night	Anopheles	undetermined	Neg	NEG
A1778	Rainy	Village	Village_3	Cow	2017-08-04	D2	6	Night	Anopheles	undetermined	Neg	NEG
A1779	Rainy	Village	Village_3	Cow	2017-08-04	D2	6	Night	Anopheles	jamesii	Neg	NEG
A1780	Rainy	Village	Village_3	Cow	2017-08-04	D2	2	Night	Anopheles	undetermined	Neg	NEG
A1781	Rainy	Village	Village_3	Cow	2017-08-04	D2	2	Night	Anopheles	undetermined	Neg	NEG
A1782	Rainy	Village	Village_3	Cow	2017-08-04	D2	2	Night	Anopheles	undetermined	Neg	NEG
A1783	Rainy	Village	Village_3	Cow	2017-08-04	D2	2	Night	Anopheles	undetermined	Neg	NEG
A1784	Rainy	Village	Village_3	Cow	2017-08-04	D2	2	Night	Anopheles	undetermined	Neg	NEG
A1785	Rainy	Village	Village_3	Cow	2017-08-04	D2	1	Night	Anopheles	undetermined	Neg	NEG
A1786	Rainy	Village	Village_3	Cow	2017-08-04	D2	1	Night	Anopheles	undetermined	Neg	NEG
A1787	Rainy	Village	Village_3	Cow	2017-08-04	D2	1	Night	Anopheles	undetermined	Neg	NEG
A1788	Rainy	Village	Village_3	Cow	2017-08-04	D2	1	Night	Anopheles	undetermined	Neg	NEG
A1789	Rainy	Village	Village_3	Cow	2017-08-04	D2	1	Night	Anopheles	undetermined	Neg	NEG
A1790	Rainy	Village	Village_3	Cow	2017-08-04	D2	1	Night	Anopheles	undetermined	Neg	NEG
A1791	Rainy	Village	Village_3	Cow	2017-08-04	D2	1	Night	Anopheles	undetermined	Neg	NEG
A1792	Rainy	Village	Village_3	Cow	2017-08-04	D2	1	Night	Anopheles	undetermined	Neg	NEG
A1793	Rainy	Village	Village_3	Cow	2017-08-04	D2	1	Night	Anopheles	undetermined	Neg	NEG
A1794	Rainy	Village	Village_3	Cow	2017-08-04	D2	1	Night	Anopheles	undetermined	Neg	NEG
A1795	Rainy	Village	Village_3	Cow	2017-08-04	D2	1	Night	Anopheles	undetermined	Neg	NEG
A1796	Rainy	Village	Village_3	Cow	2017-08-04	D2	1	Night	Anopheles	undetermined	Neg	NEG
A1797	Rainy	Village	Village_3	Cow	2017-08-04	D2	1	Night	Anopheles	undetermined	Neg	NEG
A1798	Rainy	Village	Village_3	Cow	2017-08-04	D2	1	Night	Anopheles	undetermined	Neg	NEG
A1799	Rainy	Village	Village_3	Cow	2017-08-03	D2	24	Night	Anopheles	undetermined	Neg	NEG
A1800	Rainy	Village	Village_3	Cow	2017-08-03	D2	24	Night	Anopheles	undetermined	Neg	NEG
A1801	Rainy	Village	Village_3	Cow	2017-08-03	D2	24	Night	Anopheles	undetermined	Neg	NEG
A1802	Rainy	Village	Village_3	Cow	2017-08-03	D2	24	Night	Anopheles	undetermined	Neg	NEG
A1803	Rainy	Village	Village_3	Cow	2017-08-03	D2	24	Night	Anopheles	undetermined	Neg	NEG
A1804	Rainy	Village	Village_3	Cow	2017-08-03	D2	24	Night	Anopheles	undetermined	Neg	NEG
A1805	Rainy	Village	Village_3	Cow	2017-08-03	D2	24	Night	Anopheles	undetermined	Neg	NEG
A1806	Rainy	Village	Village_3	Cow	2017-08-03	D2	24	Night	Anopheles	undetermined	Pos	Pv	A. peditaeniatus
A1807	Rainy	Village	Village_3	Cow	2017-08-03	D2	24	Night	Anopheles	philippinensis	Neg	NEG
A1808	Rainy	Village	Village_3	Cow	2017-08-03	D2	23	Night	Anopheles	undetermined	Neg	NEG
A1809	Rainy	Village	Village_3	Cow	2017-08-03	D2	23	Night	Anopheles	undetermined	Neg	NEG
A1810	Rainy	Village	Village_3	Cow	2017-08-03	D2	23	Night	Anopheles	undetermined	Neg	NEG
A1811	Rainy	Village	Village_3	Cow	2017-08-03	D2	23	Night	Anopheles	undetermined	Neg	NEG
A1812	Rainy	Village	Village_3	Cow	2017-08-03	D2	23	Night	Anopheles	undetermined	Neg	NEG
A1813	Rainy	Village	Village_3	Cow	2017-08-03	D2	23	Night	Anopheles	kochi	Neg	NEG
A1814	Rainy	Village	Village_3	Cow	2017-08-03	D2	22	Night	Anopheles	undetermined	Neg	NEG
A1815	Rainy	Village	Village_3	Cow	2017-08-03	D2	22	Night	Anopheles	undetermined	Neg	NEG
A1816	Rainy	Village	Village_3	Cow	2017-08-03	D2	22	Night	Anopheles	undetermined	Neg	NEG
A1817	Rainy	Village	Village_3	Cow	2017-08-03	D2	22	Night	Anopheles	undetermined	Neg	NEG
A1818	Rainy	Village	Village_3	Cow	2017-08-03	D2	22	Night	Anopheles	undetermined	Neg	NEG
A1819	Rainy	Village	Village_3	Cow	2017-08-03	D2	22	Night	Anopheles	undetermined	Neg	NEG
A1820	Rainy	Village	Village_3	Cow	2017-08-03	D2	22	Night	Anopheles	undetermined	Neg	NEG
A1821	Rainy	Village	Village_3	Cow	2017-08-03	D2	22	Night	Anopheles	undetermined	Neg	NEG
A1822	Rainy	Village	Village_3	Cow	2017-08-03	D2	22	Night	Anopheles	barbirostris	Neg	NEG
A1823	Rainy	Village	Village_3	Cow	2017-08-03	D2	21	Night	Anopheles	undetermined	Neg	NEG
A1824	Rainy	Village	Village_3	Cow	2017-08-03	D2	21	Night	Anopheles	undetermined	Neg	NEG
A1825	Rainy	Village	Village_3	Cow	2017-08-03	D2	21	Night	Anopheles	undetermined	Neg	NEG
A1826	Rainy	Village	Village_3	Cow	2017-08-03	D2	21	Night	Anopheles	undetermined	Neg	NEG
A1827	Rainy	Village	Village_3	Cow	2017-08-03	D2	21	Night	Anopheles	undetermined	Neg	NEG
A1828	Rainy	Village	Village_3	Cow	2017-08-03	D2	21	Night	Anopheles	undetermined	Neg	NEG	A. peditaeniatus
A1829	Rainy	Village	Village_3	Cow	2017-08-03	D2	21	Night	Anopheles	undetermined	Neg	NEG
A1830	Rainy	Village	Village_3	Cow	2017-08-03	D2	21	Night	Anopheles	undetermined	Neg	NEG
A1831	Rainy	Village	Village_3	Cow	2017-08-03	D2	21	Night	Anopheles	undetermined	Neg	NEG
A1832	Rainy	Village	Village_3	Cow	2017-08-03	D2	20	Night	Anopheles	undetermined	Neg	NEG
A1833	Rainy	Village	Village_3	Cow	2017-08-03	D2	20	Night	Anopheles	undetermined	Neg	NEG
A1834	Rainy	Village	Village_3	Cow	2017-08-03	D2	20	Night	Anopheles	undetermined	Neg	NEG
A1835	Rainy	Village	Village_3	Cow	2017-08-03	D2	20	Night	Anopheles	undetermined	Neg	NEG
A1836	Rainy	Village	Village_3	Cow	2017-08-03	D2	20	Night	Anopheles	undetermined	Neg	NEG
A1837	Rainy	Village	Village_3	Cow	2017-08-03	D2	20	Night	Anopheles	undetermined	Neg	NEG
A1838	Rainy	Village	Village_3	Cow	2017-08-03	D2	20	Night	Anopheles	undetermined	Neg	NEG
A1839	Rainy	Village	Village_3	Cow	2017-08-03	D2	20	Night	Anopheles	undetermined	Neg	NEG
A1840	Rainy	Village	Village_3	Cow	2017-08-03	D2	20	Night	Anopheles	undetermined	Neg	NEG
A1841	Rainy	Village	Village_3	Cow	2017-08-03	D2	20	Night	Anopheles	undetermined	Neg	NEG
A1842	Rainy	Village	Village_3	Cow	2017-08-03	D2	20	Night	Anopheles	undetermined	Neg	NEG
A1843	Rainy	Village	Village_3	Cow	2017-08-03	D2	20	Night	Anopheles	undetermined	Neg	NEG
A1844	Rainy	Village	Village_3	Cow	2017-08-03	D2	20	Night	Anopheles	undetermined	Neg	NEG
A1845	Rainy	Village	Village_3	Cow	2017-08-03	D2	20	Night	Anopheles	undetermined	Neg	NEG
A1846	Rainy	Village	Village_3	Cow	2017-08-03	D2	20	Night	Anopheles	undetermined	Neg	NEG
A1847	Rainy	Village	Village_3	Cow	2017-08-03	D2	20	Night	Anopheles	undetermined	Neg	NEG
A1848	Rainy	Village	Village_3	Cow	2017-08-03	D2	20	Night	Anopheles	undetermined	Neg	NEG
A1849	Rainy	Village	Village_3	Cow	2017-08-03	D2	20	Night	Anopheles	undetermined	Neg	NEG
A1850	Rainy	Village	Village_3	Cow	2017-08-03	D2	20	Night	Anopheles	undetermined	Neg	NEG
A1851	Rainy	Village	Village_3	Cow	2017-08-03	D2	20	Night	Anopheles	undetermined	Neg	NEG
A1852	Rainy	Village	Village_3	Cow	2017-08-03	D2	20	Night	Anopheles	undetermined	Neg	NEG
A1853	Rainy	Village	Village_3	Cow	2017-08-03	D2	20	Night	Anopheles	hyrcanus	Neg	NEG
A1854	Rainy	Village	Village_3	Cow	2017-08-03	D2	20	Night	Anopheles	hyrcanus	Neg	NEG
A1855	Rainy	Village	Village_3	Cow	2017-08-03	D2	20	Night	Anopheles	hyrcanus	Neg	NEG
A1856	Rainy	Village	Village_3	Cow	2017-08-03	D2	20	Night	Anopheles	hyrcanus	Neg	NEG
A1857	Rainy	Village	Village_3	Cow	2017-08-03	D2	20	Night	Anopheles	hyrcanus	Neg	NEG
A1858	Rainy	Village	Village_3	Cow	2017-08-03	D2	19	Night	Anopheles	hyrcanus	Neg	NEG
A1859	Rainy	Village	Village_3	Cow	2017-08-03	D2	19	Night	Anopheles	hyrcanus	Neg	NEG
A1860	Rainy	Village	Village_3	Cow	2017-08-03	D2	19	Night	Anopheles	hyrcanus	Neg	NEG
A1861	Rainy	Village	Village_3	Cow	2017-08-03	D2	19	Night	Anopheles	hyrcanus	Neg	NEG
A1862	Rainy	Village	Village_3	Cow	2017-08-03	D2	19	Night	Anopheles	hyrcanus	Neg	NEG
A1863	Rainy	Village	Village_3	Cow	2017-08-03	D2	19	Night	Anopheles	hyrcanus	Neg	NEG
A1864	Rainy	Village	Village_3	Cow	2017-08-03	D2	17	Day	Anopheles	jamesii	Neg	NEG
A1865	Rainy	ForestNearVillage	Forest near by the village_3	Cow	2017-08-03	D2	9	Day	Anopheles	undetermined	Neg	NEG
A1866	Rainy	ForestNearVillage	Forest near by the village_3	Cow	2017-08-03	D2	9	Day	Anopheles	undetermined	Neg	NEG
A1867	Rainy	ForestNearVillage	Forest near by the village_3	Cow	2017-08-03	D2	9	Day	Anopheles	undetermined	Neg	NEG
A1868	Rainy	ForestNearVillage	Forest near by the village_3	Cow	2017-08-03	D2	9	Day	Anopheles	aconitus	Neg	NEG
A1869	Rainy	ForestNearVillage	Forest near by the village_3	Human	2017-08-04	D2	3	Night	Anopheles	dirus	Neg	NEG	A. dirus
A1870	Rainy	ForestNearVillage	Forest near by the village_3	Human	2017-08-04	D2	4	Night	Anopheles	dirus	Pos	Pf	A. dirus
A1871	Rainy	ForestNearVillage	Forest near by the village_3	Human	2017-08-03	D2	8	Day	Anopheles	undetermined	Neg	NEG	A. nitidus
A1872	Rainy	Village	Village_3	Human	2017-08-02	D1	22	Night	Anopheles	hyrcanus	Neg	NEG	A. peditaeniatus
A1873	Rainy	Village	Village_3	Human	2017-08-02	D1	24	Night	Anopheles	hyrcanus	Neg	NEG	A. nitidus
A1874	Rainy	Village	Village_3	Human	2017-08-02	D1	24	Night	Anopheles	jamesii	Neg	NEG	A. jamesii
A1875	Rainy	Village	Village_3	Human	2017-08-03	D1	1	Night	Anopheles	barbirostris	Neg	NEG	A. campestris - wejchoochetei
A1876	Rainy	Village	Village_3	Human	2017-08-03	D1	1	Night	Anopheles	hyrcanus	Neg	NEG	A. nitidus
A1877	Rainy	Village	Village_3	Human	2017-08-03	D1	1	Night	Anopheles	undetermined	Neg	NEG	A. peditaeniatus
A1878	Rainy	Village	Village_3	Human	2017-08-03	D1	2	Night	Anopheles	undetermined	Neg	NEG	A. argyropus
A1879	Rainy	Village	Village_3	Human	2017-08-03	D1	3	Night	Anopheles	maculatus	Neg	NEG	A. maculatus
A1880	Rainy	Village	Village_3	Human	2017-08-03	D1	6	Night	Anopheles	undetermined	Pos	Pv	A. sinensis
A1881	Rainy	Village	Village_3	Human	2017-08-02	D1	21	Night	Anopheles	undetermined	Neg	NEG	A. peditaeniatus
A1882	Rainy	Village	Village_3	Human	2017-08-02	D1	21	Night	Anopheles	undetermined	Neg	NEG	A. peditaeniatus
A1883	Rainy	Village	Village_3	Human	2017-08-02	D1	21	Night	Anopheles	undetermined	Neg	NEG	A. peditaeniatus
A1884	Rainy	Village	Village_3	Human	2017-08-02	D1	21	Night	Anopheles	undetermined	Neg	NEG	A. peditaeniatus
A1885	Rainy	Village	Village_3	Human	2017-08-03	D2	8	Day	Anopheles	undetermined	Neg	NEG	A. nigerrimus
A1886	Rainy	Village	Village_3	Human	2017-08-04	D2	23	Night	Anopheles	hyrcanus	Neg	NEG	A. peditaeniatus
A1887	Rainy	Village	Village_3	Human	2017-08-04	D2	24	Night	Anopheles	hyrcanus	Pos	Pv	A. peditaeniatus
A1888	Rainy	Village	Village_3	Human	2017-08-04	D2	24	Night	Anopheles	hyrcanus	Pos	Pv	A. peditaeniatus
A1889	Rainy	ForestNearVillage	Forest near by the village_3	Human	2017-08-02	D1	20	Night	Anopheles	barbirostris	Neg	NEG	A. dissidens
A1890	Rainy	Plantation	Plantation_Side_1	Human	2017-08-03	D1	20	Night	Anopheles	undetermined	Pos	Pf/Pv	A. maculatus
A1891	Rainy	Plantation	Plantation_Side_1	Human	2017-08-03	D1	23	Night	Anopheles	philippinensis	Neg	NEG	A. nitidus
A1892	Rainy	Plantation	Plantation_Side_1	Human	2017-08-03	D1	23	Night	Anopheles	maculatus	Pos	Pv	A. maculatus
A1893	Rainy	Plantation	Plantation_Side_1	Human	2017-08-03	D1	24	Night	Anopheles	dirus	Pos	Pf/Pv	A. dirus
A1894	Rainy	Plantation	Plantation_Side_1	Human	2017-08-04	D1	2	Night	Anopheles	undetermined	Neg	NEG	A. nitidus
A1895	Rainy	Plantation	Plantation_Side_1	Human	2017-08-04	D1	2	Night	Anopheles	undetermined	Neg	NEG	A. peditaeniatus
A1896	Rainy	Plantation	Plantation_Side_1	Human	2017-08-04	D1	2	Night	Anopheles	undetermined	Neg	NEG	A. nitidus
A1897	Rainy	Plantation	Plantation_Side_1	Human	2017-08-04	D1	3	Night	Anopheles	undetermined	Neg	NEG	A. nigerrimus
A1898	Rainy	Plantation	Plantation_Side_1	Human	2017-08-04	D1	3	Night	Anopheles	undetermined	Neg	NEG	A. peditaeniatus
A1899	Rainy	Plantation	Plantation_Side_1	Human	2017-08-04	D1	5	Night	Anopheles	hyrcanus	Neg	NEG	A. peditaeniatus
A1900	Rainy	Plantation	Plantation_Side_1	Human	2017-08-04	D1	5	Night	Anopheles	barbirostris	Neg	NEG	A. dissidens
A1901	Rainy	Plantation	Plantation_Side_1	Human	2017-08-04	D1	5	Night	Anopheles	undetermined	Neg	NEG	A. campestris - wejchoochetei
A1902	Rainy	Plantation	Plantation_Side_1	Human	2017-08-04	D1	5	Night	Anopheles	dirus	Neg	P.cynomolgi	A. dirus
A1903	Rainy	Plantation	Plantation_Side_1	Human	2017-08-04	D1	19	Night	Anopheles	barbirostris	Neg	NEG	A. campestris - wejchoochetei
A1904	Rainy	Plantation	Plantation_Middle_1	Human	2017-08-03	D1	20	Night	Anopheles	philippinensis	Neg	NEG	A. nivipes
A1905	Rainy	Plantation	Plantation_Middle_1	Human	2017-08-03	D1	20	Night	Anopheles	maculatus	Neg	NEG	A. maculatus
A1906	Rainy	Plantation	Plantation_Middle_1	Human	2017-08-03	D1	20	Night	Anopheles	dirus	Neg	NEG	A. dirus
A1907	Rainy	Plantation	Plantation_Middle_1	Human	2017-08-03	D1	22	Night	Anopheles	dirus	Neg	NEG	A. dirus
A1908	Rainy	Plantation	Plantation_Middle_1	Human	2017-08-03	D1	22	Night	Anopheles	maculatus	Neg	NEG	A. maculatus
A1909	Rainy	Plantation	Plantation_Middle_1	Human	2017-08-03	D1	23	Night	Anopheles	barbirostris	Neg	NEG	A. campestris - wejchoochetei
A1910	Rainy	Plantation	Plantation_Middle_1	Human	2017-08-03	D1	23	Night	Anopheles	dirus	Neg	NEG	A. dirus
A1911	Rainy	Plantation	Plantation_Middle_1	Human	2017-08-03	D1	23	Night	Anopheles	undetermined	Neg	NEG	A. dirus
A1912	Rainy	Plantation	Plantation_Middle_1	Human	2017-08-04	D1	1	Night	Anopheles	maculatus	Neg	NEG	A. maculatus
A1913	Rainy	Plantation	Plantation_Middle_1	Human	2017-08-04	D1	5	Night	Anopheles	undetermined	Neg	NEG	A. campestris - wejchoochetei
A1914	Rainy	Plantation	Plantation_Middle_1	Human	2017-08-04	D2	22	Night	Anopheles	philippinensis	Neg	NEG	A. nivipes
A1915	Rainy	Plantation	Plantation_Middle_1	Human	2017-08-04	D2	23	Night	Anopheles	barbirostris	Neg	NEG	A. campestris - wejchoochetei
A1916	Rainy	Plantation	Plantation_Middle_1	Human	2017-08-04	D2	24	Night	Anopheles	dirus	Neg	NEG	A. dirus
A1917	Rainy	Plantation	Plantation_Middle_1	Human	2017-08-05	D2	11	Day	Anopheles	barbirostris	Neg	NEG	A. dissidens
A1918	Rainy	Plantation	Plantation_Side_1	Human	2017-08-05	D2	19	Night	Anopheles	aconitus	Neg	NEG	A. karwari
A1919	Rainy	Plantation	Plantation_Side_1	Human	2017-08-04	D2	23	Night	Anopheles	undetermined	Neg	NEG	A. peditaeniatus
A1920	Rainy	Plantation	Plantation_Side_1	Human	2017-08-05	D2	1	Night	Anopheles	undetermined	Neg	NEG	A. peditaeniatus
A1921	Rainy	Plantation	Plantation_Side_1	Human	2017-08-05	D2	1	Night	Anopheles	undetermined	Neg	NEG	A. sinensis
A1922	Rainy	Plantation	Plantation_Side_1	Human	2017-08-05	D2	2	Night	Anopheles	maculatus	Neg	NEG	A. maculatus
A1923	Rainy	Plantation	Plantation_Middle_2	Human	2017-08-05	D1	20	Night	Anopheles	hyrcanus	Neg	NEG	A. nitidus
A1924	Rainy	Plantation	Plantation_Middle_2	Human	2017-08-05	D1	20	Night	Anopheles	hyrcanus	Neg	NEG	A. nitidus
A1925	Rainy	Plantation	Plantation_Middle_2	Human	2017-08-05	D1	21	Night	Anopheles	barbirostris	Neg	NEG	A. nigerrimus
A1926	Rainy	Plantation	Plantation_Middle_2	Human	2017-08-05	D1	21	Night	Anopheles	barbirostris	Neg	NEG	A. campestris - wejchoochetei
A1927	Rainy	Plantation	Plantation_Middle_2	Human	2017-08-05	D1	23	Night	Anopheles	barbirostris	Neg	NEG	A. campestris - wejchoochetei
A1928	Rainy	Plantation	Plantation_Middle_2	Human	2017-08-05	D1	23	Night	Anopheles	barbirostris	Neg	NEG	A. campestris - wejchoochetei
A1929	Rainy	Plantation	Plantation_Middle_2	Human	2017-08-05	D1	23	Night	Anopheles	barbirostris	Neg	NEG	A. campestris - wejchoochetei
A1930	Rainy	Plantation	Plantation_Middle_2	Human	2017-08-05	D1	23	Night	Anopheles	barbirostris	Neg	NEG	A. campestris - wejchoochetei
A1931	Rainy	Plantation	Plantation_Middle_2	Human	2017-08-05	D1	24	Night	Anopheles	barbirostris	Neg	NEG	A. campestris - wejchoochetei
A1932	Rainy	Plantation	Plantation_Middle_2	Human	2017-08-05	D1	24	Night	Anopheles	barbirostris	Neg	NEG	A. campestris - wejchoochetei
A1933	Rainy	Plantation	Plantation_Middle_2	Human	2017-08-05	D1	24	Night	Anopheles	barbirostris	Neg	NEG	A. campestris - wejchoochetei
A1934	Rainy	Plantation	Plantation_Middle_2	Human	2017-08-06	D1	2	Night	Anopheles	barbirostris	Neg	NEG	A. campestris - wejchoochetei
A1935	Rainy	Plantation	Plantation_Middle_2	Human	2017-08-06	D1	2	Night	Anopheles	barbirostris	Neg	NEG	A. nitidus
A1936	Rainy	Plantation	Plantation_Middle_2	Human	2017-08-06	D1	3	Night	Anopheles	barbirostris	Pos	Pf/Pv	A. nigerrimus
A1937	Rainy	Plantation	Plantation_Middle_2	Human	2017-08-06	D1	4	Night	Anopheles	barbirostris	Neg	NEG	A. campestris - wejchoochetei
A1938	Rainy	Plantation	Plantation_Side_2	Human	2017-08-06	D2	19	Night	Anopheles	barbirostris	Neg	NEG	A. maculatus
A1939	Rainy	Plantation	Plantation_Side_2	Human	2017-08-06	D2	24	Night	Anopheles	undetermined	Neg	NEG	A. campestris - wejchoochetei
A1940	Rainy	Plantation	Plantation_Side_2	Human	2017-08-07	D2	3	Night	Anopheles	undetermined	Neg	NEG	A. nigerrimus
A1941	Rainy	Plantation	Plantation_Side_2	Human	2017-08-07	D2	4	Night	Anopheles	barbirostris	Neg	NEG	A. campestris - wejchoochetei
A1942	Rainy	Plantation	Plantation_Side_2	Human	2017-08-07	D2	5	Night	Anopheles	barbirostris	Neg	NEG	A. campestris - wejchoochetei
A1943	Rainy	Plantation	Plantation_Side_3	Human	2017-08-06	D1	20	Night	Anopheles	barbirostris	Neg	NEG	A. campestris - wejchoochetei
A1944	Rainy	Plantation	Plantation_Side_3	Human	2017-08-06	D1	21	Night	Anopheles	undetermined	Neg	NEG	A. campestris - wejchoochetei
A1945	Rainy	Plantation	Plantation_Side_3	Human	2017-08-06	D1	22	Night	Anopheles	barbirostris	Neg	NEG	A. campestris - wejchoochetei
A1946	Rainy	Plantation	Plantation_Side_3	Human	2017-08-06	D1	23	Night	Anopheles	barbirostris	Neg	NEG	A. campestris - wejchoochetei
A1947	Rainy	Plantation	Plantation_Side_3	Human	2017-08-06	D1	23	Night	Anopheles	barbirostris	Neg	NEG	A. campestris - wejchoochetei
A1948	Rainy	Plantation	Plantation_Side_3	Human	2017-08-07	D1	2	Night	Anopheles	barbirostris	Neg	NEG	A. campestris - wejchoochetei
A1949	Rainy	Plantation	Plantation_Side_3	Human	2017-08-07	D1	5	Night	Anopheles	barbirostris	Neg	NEG	A. campestris - wejchoochetei
A1950	Rainy	Plantation	Plantation_Middle_2	Human	2017-08-07	D2	1	Night	Anopheles	barbirostris	Neg	NEG	A. nitidus
A1951	Rainy	Plantation	Plantation_Middle_3	Human	2017-08-07	D1	17	Day	Anopheles	barbirostris	Neg	NEG	A. campestris - wejchoochetei
A1952	Rainy	Plantation	Plantation_Middle_3	Human	2017-08-06	D1	23	Night	Anopheles	barbirostris	Neg	NEG	A. campestris - wejchoochetei
A1953	Rainy	Plantation	Plantation_Middle_3	Human	2017-08-06	D1	24	Night	Anopheles	undetermined	Neg	NEG	A. nigerrimus
A1954	Rainy	Plantation	Plantation_Middle_3	Human	2017-08-07	D1	3	Night	Anopheles	barbirostris	Neg	NEG	A. campestris - wejchoochetei
A1955	Rainy	DeepForest	Deep forest_1	Human	2017-08-08	D1	7	Day	Anopheles	barbirostris	Neg	NEG
A1956	Rainy	DeepForest	Deep forest_1	Human	2017-08-08	D1	7	Day	Anopheles	karwari	Neg	NEG	A. karwari
A1957	Rainy	DeepForest	Deep forest_1	Cow	2017-08-07	D1	20	Night	Anopheles	undetermined	Neg	NEG
A1958	Rainy	DeepForest	Deep forest_1	Cow	2017-08-07	D1	20	Night	Anopheles	dirus	Neg	NEG
A1959	Rainy	DeepForest	Deep forest_1	Cow	2017-08-07	D1	21	Night	Anopheles	undetermined	Neg	NEG	A. crawfordi
A1960	Rainy	DeepForest	Deep forest_1	Cow	2017-08-07	D1	21	Night	Anopheles	undetermined	Neg	NEG	A. nitidus
A1961	Rainy	DeepForest	Deep forest_1	Cow	2017-08-07	D1	21	Night	Anopheles	undetermined	Neg	NEG
A1962	Rainy	DeepForest	Deep forest_1	Cow	2017-08-07	D1	21	Night	Anopheles	kochi	Neg	NEG
A1963	Rainy	DeepForest	Deep forest_1	Cow	2017-08-07	D1	22	Night	Anopheles	kochi	Neg	NEG	A. kochi
A1964	Rainy	DeepForest	Deep forest_1	Cow	2017-08-07	D1	23	Night	Anopheles	undetermined	Neg	NEG
A1965	Rainy	DeepForest	Deep forest_1	Cow	2017-08-07	D1	23	Night	Anopheles	undetermined	Neg	NEG
A1966	Rainy	DeepForest	Deep forest_1	Cow	2017-08-07	D1	24	Night	Anopheles	undetermined	Neg	NEG
A1967	Rainy	DeepForest	Deep forest_1	Cow	2017-08-07	D1	24	Night	Anopheles	undetermined	Neg	NEG	A. nitidus
A1968	Rainy	DeepForest	Deep forest_1	Cow	2017-08-07	D1	24	Night	Anopheles	undetermined	Neg	NEG
A1969	Rainy	DeepForest	Deep forest_1	Cow	2017-08-07	D1	24	Night	Anopheles	dirus	Neg	NEG	A. dirus
A1970	Rainy	DeepForest	Deep forest_1	Human	2017-08-08	D1	2	Night	Anopheles	dirus	Pos	Pf/P.inui	A. dirus
A1971	Rainy	DeepForest	Deep forest_1	Human	2017-08-08	D1	3	Night	Anopheles	undetermined	Neg	NEG
A1972	Rainy	DeepForest	Deep forest_1	Human	2017-08-08	D1	3	Night	Anopheles	undetermined	Neg	NEG	A. nitidus
A1973	Rainy	DeepForest	Deep forest_1	Human	2017-08-08	D1	3	Night	Anopheles	kochi	Neg	NEG
A1974	Rainy	DeepForest	Deep forest_1	Human	2017-08-08	D1	4	Night	Anopheles	undetermined	Neg	NEG
A1975	Rainy	DeepForest	Deep forest_1	Human	2017-08-08	D1	4	Night	Anopheles	undetermined	Neg	NEG
A1976	Rainy	DeepForest	Deep forest_1	Human	2017-08-08	D1	4	Night	Anopheles	undetermined	Neg	NEG
A1977	Rainy	DeepForest	Deep forest_1	Human	2017-08-08	D1	4	Night	Anopheles	undetermined	Neg	NEG
A1978	Rainy	DeepForest	Deep forest_1	Human	2017-08-08	D1	4	Night	Anopheles	undetermined	Neg	NEG
A1979	Rainy	DeepForest	Deep forest_1	Human	2017-08-08	D1	4	Night	Anopheles	undetermined	Neg	NEG
A1980	Rainy	DeepForest	Deep forest_1	Human	2017-08-08	D1	4	Night	Anopheles	undetermined	Neg	NEG	A. crawfordi
A1981	Rainy	DeepForest	Deep forest_1	Human	2017-08-08	D1	4	Night	Anopheles	undetermined	Neg	NEG
A1982	Rainy	DeepForest	Deep forest_1	Human	2017-08-08	D1	4	Night	Anopheles	undetermined	Neg	NEG
A1983	Rainy	DeepForest	Deep forest_1	Human	2017-08-08	D1	5	Night	Anopheles	undetermined	Neg	NEG	A. crawfordi
A1984	Rainy	DeepForest	Deep forest_1	Human	2017-08-08	D1	5	Night	Anopheles	undetermined	Neg	NEG
A1985	Rainy	DeepForest	Deep forest_1	Human	2017-08-08	D1	5	Night	Anopheles	maculatus	Neg	NEG
A1986	Rainy	DeepForest	Deep forest_1	Human	2017-08-08	D1	6	Night	Anopheles	undetermined	Neg	NEG	A. peditaeniatus
A1987	Rainy	DeepForest	Deep forest_1	Human	2017-08-08	D1	6	Night	Anopheles	undetermined	Neg	NEG	A. crawfordi
A1988	Rainy	DeepForest	Deep forest_1	Human	2017-08-08	D1	6	Night	Anopheles	undetermined	Neg	NEG
A1989	Rainy	DeepForest	Deep forest_1	Human	2017-08-08	D1	6	Night	Anopheles	undetermined	Neg	NEG	A. peditaeniatus
A1990	Rainy	DeepForest	Deep forest_1	Human	2017-08-08	D1	6	Night	Anopheles	undetermined	Neg	NEG	A. dissidens
A1991	Rainy	DeepForest	Deep forest_1	Human	2017-08-08	D1	6	Night	Anopheles	undetermined	Neg	NEG	A. peditaeniatus
A1992	Rainy	DeepForest	Deep forest_1	Human	2017-08-08	D1	6	Night	Anopheles	undetermined	Neg	NEG	A. peditaeniatus
A1993	Rainy	DeepForest	Deep forest_1	Human	2017-08-08	D1	6	Night	Anopheles	undetermined	Neg	NEG	A. kochi
A1994	Rainy	DeepForest	Deep forest_1	Human	2017-08-08	D1	6	Night	Anopheles	undetermined	Neg	NEG
A1995	Rainy	DeepForest	Deep forest_1	Human	2017-08-07	D1	19	Night	Anopheles	undetermined	Neg	NEG	A. dissidens
A1996	Rainy	DeepForest	Deep forest_1	Human	2017-08-07	D1	19	Night	Anopheles	undetermined	Neg	NEG
A1997	Rainy	DeepForest	Deep forest_1	Human	2017-08-07	D1	19	Night	Anopheles	undetermined	Neg	NEG
A1998	Rainy	DeepForest	Deep forest_1	Human	2017-08-07	D1	20	Night	Anopheles	undetermined	Neg	NEG
A1999	Rainy	DeepForest	Deep forest_1	Human	2017-08-07	D1	20	Night	Anopheles	undetermined	Neg	NEG
[truncated: 1,921 more rows]

## Sheet: dictionnary
SampleID	sample identification code
Season	a two level binomial variable corresponding to dry and rainy season
SiteAll	a four level categorical variabel corresponding to the ecological type of site (deep forest, plantation, village, forest near village)
Site	the individual site identification number
Trap	a two level binomial variable corresponding to cow or human baited trap
CollectionDate	calendar date of the collection
CollectionDay	a two level binomial variable corresponding to the first and second day of collection
CollectionTime	time of the day of collection
DayNight	a two level binomial variable corresponding to collection during day or night time
Genus	Mosquito genus
Species	Mosquito species by morphological identification
PCRpos	a two level binomial variable corresponding to positive or negative human malaria PCR
PlasmoSpecies	a nine level categorical variable giving the plasmodium species of positive samples
Species molecular ID all	Molecular mosquito species identification
